# Supplementary material for: N-(4-Chloro-2-methyl­phen­yl)maleamic acid
Source: Acta Crystallogr Sect E Struct Rep Online. 2011 Nov 16;67(Pt 12):o3317. doi: 10.1107/S1600536811047817 (PMC3238967; doi:10.1107/S1600536811047817)
Supplement: Supplementary file 1 [file e-67-o3317-sup1.cif]

##############################################################################
#                                                                            #
# This CIF contains the data in a paper accepted for publication in          #
# Acta Crystallographica Section E. It conforms to the requirements of       #
# Notes for Authors for Acta Crystallographica Section E, and has been       #
# peer reviewed under the auspices of the IUCr Commission on Journals.       #
#                                                                            #
# Full details of the Crystallographic Information File format               #
# are given in the paper "The Crystallographic Information File (CIF):       #
# a New Standard Archive File for Crystallography" by S. R. Hall, F. H.      #
# Allen and I. D. Brown [Acta Cryst. (1991), A47, 655-685].                  #
#                                                                            #
# The current version of the core CIF dictionary is obtainable from          #
# ftp://ftp.iucr.org/pub/cif_core.dic.                                       #
#                                                                            #
# Software is freely available for graphical display of the structure(s)     #
# in this CIF. For information consult the CIF software page                 #
# http://www.iucr.org/resources/cif/software.                                #
#                                                                            #
# This file may be used for bona fide research purposes within the           #
# scientific community so long as proper attribution is given to the journal # 
# article from which it was obtained.                                        #
#                                                                            #
##############################################################################
data_I
_audit_creation_method     SHELXL-97
_chemical_name_systematic
;
<i>N</i>-(4-Chloro-2-methylphenyl)maleamic acid
;
_chemical_name_common     ?
_chemical_formula_moiety     'C11 H10 Cl N O3'
_chemical_formula_sum     'C11 H10 Cl N O3'
_chemical_formula_iupac     'C11 H10 Cl N O3'
_chemical_formula_weight     239.65
_space_group_crystal_system     orthorhombic
_space_group_name_H-M_alt     'P b c a'
_space_group_name_Hall     '-P 2ac 2ab'
loop_
    _symmetry_equiv_pos_as_xyz
    'x, y, z'
    '-x+1/2, -y, z+1/2'
    'x+1/2, -y+1/2, -z'
    '-x, y+1/2, -z+1/2'
    '-x, -y, -z'
    'x-1/2, y, -z-1/2'
    '-x-1/2, y-1/2, z'
    'x, -y-1/2, z-1/2'
_cell_length_a     12.1310(11)
_cell_length_b     7.3990(7)
_cell_length_c     25.466(2)
_cell_angle_alpha     90.00
_cell_angle_beta     90.00
_cell_angle_gamma     90.00
_cell_volume     2285.7(3)
_cell_formula_units_Z     8
_cell_measurement_reflns_used     1819
_cell_measurement_theta_min     3.60
_cell_measurement_theta_max     24.40
_cell_measurement_temperature     295(2)
_exptl_crystal_description     'plate'
_exptl_crystal_colour     'colourless'
_exptl_crystal_size_max     0.45
_exptl_crystal_size_mid     0.35
_exptl_crystal_size_min     0.25
_exptl_crystal_density_diffrn     1.393
_exptl_crystal_density_meas     ?
_exptl_crystal_density_method     'not measured'
_exptl_crystal_F_000     992
_exptl_absorpt_coefficient_mu     0.325
_exptl_absorpt_correction_type     multi-scan
_exptl_absorpt_process_details
;
(CrysAlis PRO; Oxford Diffraction, 2009)
;
_exptl_absorpt_correction_T_min     0.865
_exptl_absorpt_correction_T_max     0.918
_exptl_special_details     ?
_diffrn_ambient_temperature     295(2)
_diffrn_radiation_type     MoK\a
_diffrn_radiation_wavelength     0.71073
_diffrn_radiation_source     'fine-focus sealed tube'
_diffrn_radiation_monochromator     graphite
_diffrn_measurement_device_type     'Oxford Diffraction Xcalibur'
_diffrn_measurement_method     '\w scans with \k offsets'
_diffrn_detector_area_resol_mean     0
_diffrn_reflns_number     17740
_diffrn_reflns_av_R_equivalents     0.0246
_diffrn_reflns_av_sigmaI/netI     0.0112
_diffrn_reflns_theta_min     3.60
_diffrn_reflns_theta_max     24.40
_diffrn_reflns_theta_full     24.40
_diffrn_measured_fraction_theta_max     0.963
_diffrn_measured_fraction_theta_full     0.963
_diffrn_reflns_limit_h_min     -14
_diffrn_reflns_limit_h_max     13
_diffrn_reflns_limit_k_min     -8
_diffrn_reflns_limit_k_max     8
_diffrn_reflns_limit_l_min     -29
_diffrn_reflns_limit_l_max     28
_diffrn_standards_number     ?
_diffrn_standards_interval_count     ?
_diffrn_standards_interval_time     ?
_diffrn_standards_decay_%     ?
_refine_special_details
;
Refinement of <i>F</i>^2^ against ALL reflections. The weighted <i>R</i>-factor
<i>wR</i> and goodness of fit <i>S</i> are based on <i>F</i>^2^, conventional
<i>R</i>-factors <i>R</i> are based on <i>F</i>, with <i>F</i> set to zero for
negative <i>F</i>^2^. The threshold expression of <i>F</i>^2^ >
\s(<i>F</i>^2^) is used only for calculating <i>R</i>-factors(gt) <i>etc</i>.
and is not relevant to the choice of reflections for refinement.
<i>R</i>-factors based on <i>F</i>^2^ are statistically about twice as large
as those based on <i>F</i>, and <i>R</i>- factors based on ALL data will be
even larger.
;
_reflns_number_total     1819
_reflns_number_gt     1642
_reflns_threshold_expression     I>2sigma(I)
_refine_ls_structure_factor_coef     Fsqd
_refine_ls_matrix_type     full
_refine_ls_R_factor_all     0.0375
_refine_ls_R_factor_gt     0.0330
_refine_ls_wR_factor_gt     0.0859
_refine_ls_wR_factor_ref     0.0893
_refine_ls_goodness_of_fit_ref     1.020
_refine_ls_restrained_S_all     1.019
_refine_ls_number_reflns     1819
_refine_ls_number_parameters     154
_refine_ls_number_restraints     2
_refine_ls_hydrogen_treatment     mixed
_refine_ls_weighting_scheme     calc
_refine_ls_weighting_details
         'calc w=1/[\s^2^(Fo^2^)+(0.0445P)^2^+0.9459P] where P=(Fo^2^+2Fc^2^)/3'
_atom_sites_solution_hydrogens     geom
_atom_sites_solution_primary     direct
_atom_sites_solution_secondary     difmap
_refine_ls_shift/su_max     0.000
_refine_ls_shift/su_mean     0.000
_refine_diff_density_max     0.185
_refine_diff_density_min     -0.272
_refine_ls_extinction_method     none
_refine_ls_extinction_coef     ?
loop_
    _atom_type_symbol
    _atom_type_description
    _atom_type_scat_dispersion_real
    _atom_type_scat_dispersion_imag
    _atom_type_scat_source
    'C' 'C' 0.0033 0.0016
                         'International Tables Vol C Tables 4.2.6.8 and 6.1.1.4'
    'H' 'H' 0.0000 0.0000
                         'International Tables Vol C Tables 4.2.6.8 and 6.1.1.4'
    'N' 'N' 0.0061 0.0033
                         'International Tables Vol C Tables 4.2.6.8 and 6.1.1.4'
    'O' 'O' 0.0106 0.0060
                         'International Tables Vol C Tables 4.2.6.8 and 6.1.1.4'
    'Cl' 'Cl' 0.1484 0.1585
                         'International Tables Vol C Tables 4.2.6.8 and 6.1.1.4'
_computing_data_collection     'CrysAlis PRO (Oxford Diffraction, 2009)'
_computing_cell_refinement     'CrysAlis PRO (Oxford Diffraction, 2009)'
_computing_data_reduction     'CrysAlis PRO (Oxford Diffraction, 2009)'
_computing_structure_solution     'SHELXS97 (Sheldrick, 2008)'
_computing_structure_refinement     'SHELXL97 (Sheldrick, 2008)'
_computing_molecular_graphics     'DIAMOND (Brandenburg, 2002)'
_computing_publication_material
    'SHELXL97 (Sheldrick, 2008), PLATON (Spek, 2009) and WinGX (Farrugia, 1999)'
loop_
    _atom_site_type_symbol
    _atom_site_label
    _atom_site_fract_x
    _atom_site_fract_y
    _atom_site_fract_z
    _atom_site_U_iso_or_equiv
    _atom_site_adp_type
    _atom_site_calc_flag
    _atom_site_refinement_flags
    _atom_site_occupancy
    _atom_site_symmetry_multiplicity
    _atom_site_disorder_assembly
    _atom_site_disorder_group
    C C1 0.29051(13) 0.3610(2) 0.08033(7) 0.0428(4) Uani d . 1 1 . .
    C C2 0.31769(14) 0.3019(3) 0.02624(7) 0.0485(5) Uani d . 1 1 . .
    H H2 0.3925 0.2917 0.0188 0.058 Uiso calc R 1 1 . .
    C C3 0.25011(15) 0.2612(3) -0.01329(6) 0.0505(5) Uani d . 1 1 . .
    H H3 0.2860 0.2317 -0.0444 0.061 Uiso calc R 1 1 . .
    C C4 0.12845(15) 0.2543(3) -0.01670(7) 0.0496(5) Uani d . 1 1 . .
    C C5 0.37645(12) 0.4444(2) 0.16488(6) 0.0368(4) Uani d . 1 1 . .
    C C6 0.46315(13) 0.5525(2) 0.18298(6) 0.0383(4) Uani d . 1 1 . .
    C C7 0.46319(14) 0.6020(2) 0.23578(6) 0.0431(4) Uani d . 1 1 . .
    H H7 0.5205 0.6723 0.2489 0.052 Uiso calc R 1 1 . .
    C C8 0.37918(14) 0.5481(2) 0.26889(6) 0.0410(4) Uani d . 1 1 . .
    C C9 0.29334(14) 0.4439(2) 0.25077(7) 0.0449(4) Uani d . 1 1 . .
    H H9 0.2366 0.4097 0.2732 0.054 Uiso calc R 1 1 . .
    C C10 0.29265(14) 0.3907(2) 0.19860(7) 0.0429(4) Uani d . 1 1 . .
    H H10 0.2357 0.3185 0.1861 0.051 Uiso calc R 1 1 . .
    C C11 0.55428(15) 0.6166(3) 0.14712(7) 0.0517(5) Uani d . 1 1 . .
    H H11A 0.5937 0.5141 0.1336 0.078 Uiso calc R 1 1 . .
    H H11B 0.6039 0.6927 0.1664 0.078 Uiso calc R 1 1 . .
    H H11C 0.5231 0.6837 0.1185 0.078 Uiso calc R 1 1 . .
    N N1 0.37789(11) 0.38698(19) 0.11129(5) 0.0406(4) Uani d D 1 1 . .
    H H1 0.4407(8) 0.369(2) 0.0965(6) 0.046(5) Uiso d D 1 1 . .
    O O1 0.19506(10) 0.3884(2) 0.09562(5) 0.0656(4) Uani d . 1 1 . .
    O O2 0.06813(10) 0.2998(3) 0.02376(5) 0.0746(5) Uani d D 1 1 . .
    H H2A 0.1092(19) 0.340(3) 0.0519(7) 0.098(8) Uiso d D 1 1 . .
    O O3 0.08638(11) 0.2036(2) -0.05732(5) 0.0700(4) Uani d . 1 1 . .
    Cl Cl1 0.38181(4) 0.61481(7) 0.334722(17) 0.0585(2) Uani d . 1 1 . .
loop_
    _atom_site_aniso_label
    _atom_site_aniso_U_11
    _atom_site_aniso_U_22
    _atom_site_aniso_U_33
    _atom_site_aniso_U_12
    _atom_site_aniso_U_13
    _atom_site_aniso_U_23
    C1 0.0340(9) 0.0542(10) 0.0401(9) -0.0017(8) -0.0029(7) -0.0048(8)
    C2 0.0339(9) 0.0681(12) 0.0436(10) -0.0021(8) 0.0016(7) -0.0083(9)
    C3 0.0436(9) 0.0720(12) 0.0359(9) -0.0057(9) 0.0018(8) -0.0065(9)
    C4 0.0438(10) 0.0691(12) 0.0358(10) -0.0091(9) -0.0067(8) 0.0037(9)
    C5 0.0355(8) 0.0380(8) 0.0370(9) 0.0011(7) -0.0049(7) -0.0031(7)
    C6 0.0355(8) 0.0360(8) 0.0434(9) -0.0009(7) -0.0029(7) -0.0012(7)
    C7 0.0441(10) 0.0389(9) 0.0463(10) -0.0041(8) -0.0090(8) -0.0061(7)
    C8 0.0509(10) 0.0366(8) 0.0356(9) 0.0025(8) -0.0047(7) -0.0026(7)
    C9 0.0473(10) 0.0460(9) 0.0415(9) -0.0040(8) 0.0030(7) 0.0015(8)
    C10 0.0410(9) 0.0452(9) 0.0425(9) -0.0094(8) -0.0028(7) -0.0027(7)
    C11 0.0440(10) 0.0592(11) 0.0519(11) -0.0133(9) 0.0002(8) -0.0048(9)
    N1 0.0321(8) 0.0517(9) 0.0380(8) -0.0033(6) -0.0008(6) -0.0070(6)
    O1 0.0350(7) 0.1178(13) 0.0441(7) 0.0058(7) -0.0029(5) -0.0196(7)
    O2 0.0374(7) 0.1425(15) 0.0439(8) -0.0093(8) -0.0041(6) -0.0140(9)
    O3 0.0527(8) 0.1129(12) 0.0444(7) -0.0126(8) -0.0140(6) -0.0092(8)
    Cl1 0.0767(4) 0.0599(3) 0.0388(3) -0.0056(2) -0.0028(2) -0.00955(19)
_geom_special_details
;
All e.s.d.'s (except the e.s.d. in the dihedral angle between two l.s. planes)
are estimated using the full covariance matrix. The cell e.s.d.'s are taken
into account individually in the estimation of e.s.d.'s in distances, angles
and torsion angles; correlations between e.s.d.'s in cell parameters are only
used when they are defined by crystal symmetry. An approximate (isotropic)
treatment of cell e.s.d.'s is used for estimating e.s.d.'s involving l.s.
planes.
;
loop_
    _geom_bond_atom_site_label_1
    _geom_bond_atom_site_label_2
    _geom_bond_site_symmetry_2
    _geom_bond_distance
    _geom_bond_publ_flag
    C1 O1 1 1.238(2) ?
    C1 O1 . 1.238(2) ?
    C1 N1 . 1.335(2) ?
    C1 C2 . 1.482(2) ?
    C2 C3 . 1.333(2) ?
    C2 H2 . 0.9300 ?
    C3 C4 . 1.479(3) ?
    C3 H3 . 0.9300 ?
    C4 O3 . 1.213(2) ?
    C4 O2 . 1.308(2) ?
    C5 C10 . 1.389(2) ?
    C5 C6 . 1.400(2) ?
    C5 N1 . 1.429(2) ?
    C6 C7 . 1.394(2) ?
    C6 C11 . 1.510(2) ?
    C7 C8 . 1.382(2) ?
    C7 H7 . 0.9300 ?
    C8 C9 . 1.375(2) ?
    C8 Cl1 . 1.7478(16) ?
    C9 C10 . 1.386(2) ?
    C9 H9 . 0.9300 ?
    C10 H10 . 0.9300 ?
    C11 H11A . 0.9600 ?
    C11 H11B . 0.9600 ?
    C11 H11C . 0.9600 ?
    N1 H1 . 0.861(5) ?
    O1 O1 1 0.000(5) ?
    O2 H2A . 0.920(5) ?
loop_
    _geom_angle_atom_site_label_1
    _geom_angle_atom_site_label_2
    _geom_angle_atom_site_label_3
    _geom_angle_site_symmetry_1
    _geom_angle_site_symmetry_3
    _geom_angle
    _geom_angle_publ_flag
    O1 C1 O1 1 . 0.00(12) ?
    O1 C1 N1 1 . 122.22(16) ?
    O1 C1 N1 . . 122.22(16) ?
    O1 C1 C2 1 . 123.26(15) ?
    O1 C1 C2 . . 123.26(15) ?
    N1 C1 C2 . . 114.50(14) ?
    C3 C2 C1 . . 129.17(16) ?
    C3 C2 H2 . . 115.4 ?
    C1 C2 H2 . . 115.4 ?
    C2 C3 C4 . . 131.75(17) ?
    C2 C3 H3 . . 114.1 ?
    C4 C3 H3 . . 114.1 ?
    O3 C4 O2 . . 121.08(16) ?
    O3 C4 C3 . . 118.71(17) ?
    O2 C4 C3 . . 120.21(15) ?
    C10 C5 C6 . . 120.67(15) ?
    C10 C5 N1 . . 120.95(14) ?
    C6 C5 N1 . . 118.36(14) ?
    C7 C6 C5 . . 117.92(15) ?
    C7 C6 C11 . . 120.05(15) ?
    C5 C6 C11 . . 122.03(15) ?
    C8 C7 C6 . . 120.85(15) ?
    C8 C7 H7 . . 119.6 ?
    C6 C7 H7 . . 119.6 ?
    C9 C8 C7 . . 121.03(15) ?
    C9 C8 Cl1 . . 119.60(13) ?
    C7 C8 Cl1 . . 119.37(13) ?
    C8 C9 C10 . . 119.05(16) ?
    C8 C9 H9 . . 120.5 ?
    C10 C9 H9 . . 120.5 ?
    C9 C10 C5 . . 120.47(15) ?
    C9 C10 H10 . . 119.8 ?
    C5 C10 H10 . . 119.8 ?
    C6 C11 H11A . . 109.5 ?
    C6 C11 H11B . . 109.5 ?
    H11A C11 H11B . . 109.5 ?
    C6 C11 H11C . . 109.5 ?
    H11A C11 H11C . . 109.5 ?
    H11B C11 H11C . . 109.5 ?
    C1 N1 C5 . . 126.65(14) ?
    C1 N1 H1 . . 114.9(12) ?
    C5 N1 H1 . . 118.4(12) ?
    O1 O1 C1 1 . 0(10) ?
    C4 O2 H2A . . 113.1(17) ?
loop_
    _geom_torsion_atom_site_label_1
    _geom_torsion_atom_site_label_2
    _geom_torsion_atom_site_label_3
    _geom_torsion_atom_site_label_4
    _geom_torsion_site_symmetry_1
    _geom_torsion_site_symmetry_2
    _geom_torsion_site_symmetry_3
    _geom_torsion_site_symmetry_4
    _geom_torsion
    _geom_torsion_publ_flag
    O1 C1 C2 C3 1 . . . -3.2(3) ?
    O1 C1 C2 C3 . . . . -3.2(3) ?
    N1 C1 C2 C3 . . . . 178.4(2) ?
    C1 C2 C3 C4 . . . . -2.4(4) ?
    C2 C3 C4 O3 . . . . -176.3(2) ?
    C2 C3 C4 O2 . . . . 2.7(4) ?
    C10 C5 C6 C7 . . . . 0.8(2) ?
    N1 C5 C6 C7 . . . . -177.59(14) ?
    C10 C5 C6 C11 . . . . -178.68(16) ?
    N1 C5 C6 C11 . . . . 2.9(2) ?
    C5 C6 C7 C8 . . . . -1.0(2) ?
    C11 C6 C7 C8 . . . . 178.52(16) ?
    C6 C7 C8 C9 . . . . 0.1(3) ?
    C6 C7 C8 Cl1 . . . . -179.45(13) ?
    C7 C8 C9 C10 . . . . 0.9(3) ?
    Cl1 C8 C9 C10 . . . . -179.48(13) ?
    C8 C9 C10 C5 . . . . -1.1(3) ?
    C6 C5 C10 C9 . . . . 0.2(3) ?
    N1 C5 C10 C9 . . . . 178.60(15) ?
    O1 C1 N1 C5 1 . . . 1.3(3) ?
    O1 C1 N1 C5 . . . . 1.3(3) ?
    C2 C1 N1 C5 . . . . 179.73(16) ?
    C10 C5 N1 C1 . . . . 34.9(3) ?
    C6 C5 N1 C1 . . . . -146.67(17) ?
    N1 C1 O1 O1 . . . 1 0.00(10) ?
    C2 C1 O1 O1 . . . 1 0.00(4) ?
loop_
    _geom_hbond_atom_site_label_D
    _geom_hbond_atom_site_label_H
    _geom_hbond_atom_site_label_A
    _geom_hbond_site_symmetry_A
    _geom_hbond_distance_DH
    _geom_hbond_distance_HA
    _geom_hbond_distance_DA
    _geom_hbond_angle_DHA
    N1 H1 O3 3 0.861(5) 2.099(6) 2.9556(19) 173.6(17)
    O2 H2A O1 1 0.920(5) 1.568(7) 2.4797(17) 171(3)
data_global
_journal_date_recd_electronic     2011-11-08
_journal_date_accepted     2011-11-10
_journal_name_full     'Acta Crystallographica, Section E'
_journal_year     2011
_journal_volume     67
_journal_issue     12
_journal_page_first     o3317
_journal_page_last     o3317
_journal_paper_category     QO
_journal_coeditor_code     BQ2317
_publ_contact_author_name     'Prof. B. Thimme Gowda'
_publ_contact_author_address
;
  Department of Chemistry
  Mangalore University
  Mangalagangotri-574 199
  Mangalore, INDIA
;
_publ_contact_author_email     gowdabt@yahoo.com
_publ_contact_author_fax     '91 824 2287367'
_publ_contact_author_phone     '91 824 2287262'
_publ_section_title
;
<i>N</i>-(4-Chloro-2-methylphenyl)maleamic acid
;
loop_
    _publ_author_name
    _publ_author_address
    'K. Shakuntala'
; Department of Chemistry
  Mangalore University
  Mangalagangotri 574 199
  Mangalore, India
;
    'Viktor Vr\'abel'
; Institute of Physical Chemistry and Chemical Physics
  Slovak University of Technology
  Radlinsk\'eho 9
  SK-812 37 Bratislava
  Slovak Republic
;
    'B. Thimme Gowda'
; Department of Chemistry
  Mangalore University
  Mangalagangotri 574 199
  Mangalore, India
;
    'Jozef Ko\<z\'i\<sek'
; Institute of Physical Chemistry and Chemical Physics
  Slovak University of Technology
  Radlinsk\'eho 9
  SK-812 37 Bratislava
  Slovak Republic
;
