# Supplementary material for: N-(4-Chloro-2-methyl­phen­yl)maleamic acid
Source: Acta Crystallogr Sect E Struct Rep Online. 2011 Nov 16;67(Pt 12):o3317. doi: 10.1107/S1600536811047817 (PMC3238967; doi:10.1107/S1600536811047817)
Supplement: Supplementary file 2 [file e-67-o3317-Isup2.hkl]

# 
# h,k,l, Fc-squared, Fo-squared, sigma(Fo-squared) and status flag 
# 
data_I
_shelx_title '   SMA33 Pbca' 
_shelx_refln_list_code          4 
_shelx_F_calc_maximum      256.47 
_exptl_crystal_F_000       992.00 
_reflns_d_resolution_high  0.8601 
 
loop_ 
 _symmetry_equiv_pos_as_xyz 
 'x, y, z' 
 '-x+1/2, -y, z+1/2' 
 'x+1/2, -y+1/2, -z' 
 '-x, y+1/2, -z+1/2' 
 '-x, -y, -z' 
 'x-1/2, y, -z-1/2' 
 '-x-1/2, y-1/2, z' 
 'x, -y-1/2, z-1/2' 
 
_cell_length_a    12.1310 
_cell_length_b     7.3990 
_cell_length_c    25.4656 
_cell_angle_alpha  90.000 
_cell_angle_beta   90.000 
_cell_angle_gamma  90.000 
 
_shelx_F_squared_multiplier     1.000 
 
loop_ 
 _refln_index_h 
 _refln_index_k 
 _refln_index_l 
 _refln_F_squared_calc 
 _refln_F_squared_meas 
 _refln_F_squared_sigma 
 _refln_observed_status 
   4   0   0    14909.77    13751.11     62.93 o 
   6   0   0     5571.72     5705.39     36.71 o 
   8   0   0       50.77       47.09      2.99 o 
  10   0   0      796.07      824.77     20.73 o 
  12   0   0     3291.69     3542.93     47.31 o 
   2   1   0    12279.73    12418.15     78.95 o 
   4   1   0    12943.94    13051.32     92.36 o 
   6   1   0     2297.73     2323.30     12.57 o 
   8   1   0       67.41       64.59      2.04 o 
  10   1   0        4.51        5.70      1.46 o 
  12   1   0        3.28        0.22      2.08 o 
  14   1   0        7.33        7.57      3.89 o 
   0   2   0     1274.77     1092.20      6.95 o 
   2   2   0      261.34      254.59      4.14 o 
   4   2   0       29.96       46.63      1.54 o 
   6   2   0     1259.95     1339.67     12.57 o 
   8   2   0      270.29      248.18      4.97 o 
  10   2   0       70.53       59.70      2.97 o 
  12   2   0      942.27      959.58     22.66 o 
   2   3   0       17.48       28.35      0.89 o 
   4   3   0        0.55        8.75      0.62 o 
   6   3   0       37.68       24.87      1.58 o 
   8   3   0      765.21      781.05      7.83 o 
  10   3   0       35.67       31.72      3.06 o 
  12   3   0      487.24      448.64     20.29 o 
   0   4   0     8932.77     8973.37     68.74 o 
   2   4   0        0.33        1.01      0.55 o 
   4   4   0      613.82      609.75      6.18 o 
   6   4   0       40.47       35.50      2.41 o 
   8   4   0       11.29       10.99      2.58 o 
  10   4   0      320.42      340.88     10.06 o 
   2   5   0       16.30       24.59      1.60 o 
   4   5   0      229.12      168.91      3.71 o 
   6   5   0      245.13      257.81      8.08 o 
   8   5   0       77.45       77.97      4.82 o 
  10   5   0       17.52        7.60      2.68 o 
   0   6   0     2406.93     2606.68     24.86 o 
   2   6   0        0.21       -0.04      0.74 o 
   4   6   0       94.89       96.36      5.60 o 
   6   6   0       54.63       48.51      3.80 o 
   8   6   0      189.01      188.11      7.94 o 
  10   6   0        4.79       10.94      6.59 o 
   2   7   0      174.84      170.06      6.16 o 
   4   7   0       13.67       14.34      2.67 o 
   6   7   0      141.24      151.30      7.93 o 
   0   8   0      109.27       87.44     12.46 o 
   2   8   0        9.20        1.39      4.23 o 
   4   8   0       27.69       40.33      4.69 o 
   2   1   1    35478.21    33485.70    173.29 o 
   3   1   1      159.67      174.76      1.56 o 
   4   1   1        4.12        1.85      0.31 o 
   5   1   1        3.52        1.10      0.23 o 
   6   1   1     1162.19     1091.30      5.10 o 
   7   1   1        4.80        2.52      0.36 o 
   8   1   1       75.83       72.83      1.66 o 
   9   1   1        0.68        0.73      0.42 o 
  10   1   1     2984.33     3072.54     15.06 o 
  11   1   1       80.94       75.67      2.86 o 
  12   1   1      127.62      112.39      4.35 o 
  13   1   1        6.60        6.07      2.41 o 
  14   1   1      195.96      197.13      9.30 o 
   0   2   1      806.58      792.74      5.74 o 
   1   2   1    28309.53    27048.56     96.56 o 
   2   2   1    21616.82    21724.64     67.02 o 
   3   2   1     1203.13     1124.63      5.34 o 
   4   2   1     1694.35     1574.95      8.16 o 
   5   2   1      357.53      364.81      4.69 o 
   6   2   1      113.57      134.99      2.39 o 
   7   2   1        8.98        5.66      0.51 o 
   8   2   1      806.75      814.77      6.00 o 
   9   2   1      107.69      106.84      2.53 o 
  10   2   1      786.89      830.95      7.42 o 
  11   2   1      474.94      478.36      8.52 o 
  12   2   1        3.11        7.54      1.72 o 
  13   2   1      270.26      274.38     11.08 o 
   1   3   1        2.58        2.75      0.26 o 
   2   3   1       19.91       11.01      0.40 o 
   3   3   1      162.72      187.66      1.75 o 
   4   3   1      240.58      246.81      2.59 o 
   5   3   1      271.57      265.21      2.85 o 
   6   3   1      399.72      402.73      4.58 o 
   7   3   1       87.47       86.10      1.98 o 
   8   3   1       45.26       49.05      1.42 o 
   9   3   1        5.90        4.86      1.05 o 
  10   3   1       27.24       38.13      2.37 o 
  11   3   1       43.02       46.65      2.95 o 
  12   3   1        2.99        1.71      2.20 o 
   0   4   1      469.96      550.22      5.18 o 
   1   4   1        1.01        0.33      0.31 o 
   2   4   1     1877.50     2063.46     10.23 o 
   3   4   1      264.08      306.49      2.75 o 
   4   4   1       71.70       59.96      1.33 o 
   5   4   1      270.10      275.22      2.44 o 
   6   4   1       59.50       57.05      1.40 o 
   7   4   1      568.40      585.01      8.22 o 
   8   4   1        0.24        0.17      0.93 o 
   9   4   1        1.55        0.36      0.91 o 
  10   4   1       79.40       73.13      3.39 o 
  11   4   1       44.57       41.82      3.29 o 
   1   5   1       33.68       22.86      0.96 o 
   2   5   1     2453.29     2460.33     12.49 o 
   3   5   1      331.96      355.73      3.42 o 
   4   5   1       67.52       67.24      1.68 o 
   5   5   1        2.49        3.00      0.75 o 
   6   5   1      203.63      213.10      5.15 o 
   7   5   1       17.88       21.70      1.81 o 
   8   5   1       62.56       70.29      3.27 o 
   9   5   1        3.60        3.34      1.23 o 
  10   5   1      416.79      456.74     10.87 o 
   0   6   1      275.68      284.58      4.87 o 
   1   6   1      259.74      249.83      3.52 o 
   2   6   1       52.29       49.23      1.73 o 
   3   6   1      162.49      169.08      3.99 o 
   4   6   1      245.45      243.47      5.45 o 
   5   6   1        1.01        0.45      0.99 o 
   6   6   1       42.10       47.67      2.84 o 
   7   6   1        8.44       13.47      1.62 o 
   8   6   1       28.04       37.26      2.59 o 
   9   6   1        0.12       -1.03      1.87 o 
  10   6   1        6.33        3.62      3.48 o 
   1   7   1       17.70       15.83      1.12 o 
   2   7   1       24.24       25.52      1.68 o 
   3   7   1        4.89        4.63      1.08 o 
   4   7   1       10.12        6.97      1.47 o 
   5   7   1       15.24       20.89      2.19 o 
   6   7   1       35.77       34.59      2.75 o 
   7   7   1       31.91       30.90      3.82 o 
   0   8   1       16.59       12.45      3.63 o 
   1   8   1       28.72       22.52      3.31 o 
   2   8   1       17.20       14.12      2.50 o 
   3   8   1       11.18        8.21      1.62 o 
   4   8   1        0.67        1.98      1.80 o 
   5   8   1        0.33        0.42      2.07 o 
   2   0   2     3203.61     3104.21     16.17 o 
   3   0   2    13709.15    13549.45     66.63 o 
   4   0   2       49.21       36.51      1.19 o 
   5   0   2        4.15        5.21      0.73 o 
   6   0   2     1503.59     1633.37     10.45 o 
   7   0   2     3868.12     3831.25     24.96 o 
   8   0   2     1308.41     1254.11     11.85 o 
   9   0   2      251.95      287.84      5.87 o 
  10   0   2       15.45        7.11      1.11 o 
  11   0   2      519.42      521.37     10.04 o 
  12   0   2     1450.71     1580.30     23.65 o 
  13   0   2      127.33      100.31      7.17 o 
   1   1   2     4038.45     4002.96     15.88 o 
   2   1   2     1583.39     1608.93      8.11 o 
   3   1   2     9628.89     9320.50     35.94 o 
   4   1   2     2529.15     2543.80      9.42 o 
   5   1   2     4614.01     4789.48     23.19 o 
   6   1   2       58.92       45.22      1.10 o 
   7   1   2      526.82      548.34      4.32 o 
   8   1   2      570.31      562.32      4.64 o 
   9   1   2     1867.95     1861.44     11.96 o 
  10   1   2      262.93      285.93      4.28 o 
  11   1   2        7.32        7.66      0.97 o 
  12   1   2      224.69      197.36      6.84 o 
  13   1   2       32.67       37.58      3.97 o 
   0   2   2    65775.34    60924.53    540.64 o 
   1   2   2      591.05      593.44      2.54 o 
   2   2   2      214.63      202.31      1.57 o 
   3   2   2      469.26      475.89      3.21 o 
   4   2   2      739.33      678.94      4.45 o 
   5   2   2       42.34       48.30      2.12 o 
   6   2   2     1339.42     1355.69      7.75 o 
   7   2   2       13.93       15.28      0.79 o 
   8   2   2        7.61        6.81      0.60 o 
   9   2   2      107.47      114.04      2.54 o 
  10   2   2        2.31        3.03      0.82 o 
  11   2   2       54.25       53.38      2.80 o 
  12   2   2       52.83       42.95      3.15 o 
  13   2   2        0.54        0.82      1.99 o 
   1   3   2      903.30      796.38      3.51 o 
   2   3   2     4113.70     4134.51      9.21 o 
   3   3   2     4056.11     4036.23     15.81 o 
   4   3   2     6555.03     6805.69     42.75 o 
   5   3   2     2924.72     3044.98     19.73 o 
   6   3   2     1434.53     1415.74     11.92 o 
   7   3   2      921.02      874.41      6.46 o 
   8   3   2      161.85      165.35      3.11 o 
   9   3   2     1836.04     1856.24     14.32 o 
  10   3   2      276.77      278.35      5.84 o 
  11   3   2      111.65      119.41      4.56 o 
  12   3   2        2.11        3.57      2.20 o 
   0   4   2     5206.23     5120.33     15.45 o 
   1   4   2      340.51      339.26      2.81 o 
   2   4   2       21.38       18.98      0.73 o 
   3   4   2     2202.02     2151.83      9.35 o 
   4   4   2       85.31       90.64      1.73 o 
   5   4   2       20.27       10.95      0.64 o 
   6   4   2      244.33      232.46      2.51 o 
   7   4   2      166.49      170.28      4.30 o 
   8   4   2      138.55      157.84      4.34 o 
   9   4   2      241.66      262.73      6.07 o 
  10   4   2       61.16       61.63      3.08 o 
  11   4   2       53.36       51.40      3.91 o 
   1   5   2       95.04       89.31      1.86 o 
   2   5   2      211.45      196.46      2.83 o 
   3   5   2       16.71       11.35      0.68 o 
   4   5   2      246.03      298.55      3.37 o 
   5   5   2       23.62       23.32      1.68 o 
   6   5   2       34.61       32.28      1.94 o 
   7   5   2       14.27       17.02      1.59 o 
   8   5   2      123.90      126.18      4.32 o 
   9   5   2       33.41       48.03      2.91 o 
  10   5   2       18.09       26.82      3.10 o 
  11   5   2        2.84        1.50      3.53 o 
   0   6   2      391.86      447.63      6.38 o 
   1   6   2        4.54        3.24      0.64 o 
   2   6   2       44.22       52.24      1.80 o 
   3   6   2        3.45        5.18      0.99 o 
   4   6   2        1.74        0.71      0.83 o 
   5   6   2        0.05       -0.53      1.07 o 
   6   6   2        4.03        3.21      1.17 o 
   7   6   2       23.46       17.21      1.82 o 
   8   6   2       81.39       83.95      3.98 o 
   9   6   2       16.64       10.98      2.80 o 
   1   7   2      169.46      154.89      3.50 o 
   2   7   2        4.84        7.89      1.11 o 
   3   7   2      107.00      109.21      4.11 o 
   4   7   2       60.04       65.71      3.54 o 
   5   7   2       73.56       76.08      3.89 o 
   6   7   2        2.52        0.71      1.55 o 
   7   7   2       30.11       32.06      4.24 o 
   8   7   2        1.11        7.19      3.84 o 
   0   8   2       39.03       22.54      6.55 o 
   1   8   2       27.22       25.18      3.28 o 
   2   8   2       14.98       18.86      2.54 o 
   3   8   2      187.59      175.77      5.58 o 
   4   8   2        2.78        2.88      1.35 o 
   5   8   2        1.07        3.02      1.93 o 
   1   1   3     2439.29     2288.68     12.85 o 
   2   1   3     5512.82     5712.21     30.52 o 
   3   1   3     4150.77     4020.09     24.92 o 
   4   1   3        0.01        1.16      0.23 o 
   5   1   3      927.71      940.41      5.52 o 
   6   1   3     2759.46     2991.24     13.95 o 
   7   1   3      484.03      421.24      4.09 o 
   8   1   3       16.90       14.31      0.83 o 
   9   1   3      402.00      378.26      4.63 o 
  10   1   3        0.05        1.64      0.69 o 
  11   1   3      334.91      312.68      5.47 o 
  12   1   3       46.24       38.24      2.51 o 
  13   1   3        5.77        6.15      2.34 o 
   0   2   3    23319.52    22649.30     66.97 o 
   1   2   3    12723.12    12555.54     26.29 o 
   2   2   3      352.30      328.21      2.16 o 
   3   2   3     6127.49     6146.53     39.06 o 
   4   2   3     1065.44     1128.66      8.90 o 
   5   2   3     2599.74     2636.17     14.85 o 
   6   2   3        1.20        2.67      0.43 o 
   7   2   3     3294.18     3281.01     17.14 o 
   8   2   3       33.31       31.81      1.18 o 
   9   2   3       67.99       81.18      2.17 o 
  10   2   3      145.88      148.94      3.77 o 
  11   2   3      736.25      762.25     10.92 o 
  12   2   3      187.32      170.53      5.57 o 
  13   2   3      184.73      226.19     11.52 o 
   1   3   3      458.96      438.32      2.67 o 
   2   3   3       67.53       60.69      0.90 o 
   3   3   3     1523.96     1466.16      6.28 o 
   4   3   3     1021.02     1019.53      8.85 o 
   5   3   3      132.87      104.95      2.62 o 
   6   3   3       72.57       57.01      1.64 o 
   7   3   3      398.03      395.15      4.44 o 
   8   3   3       14.46       15.68      1.20 o 
   9   3   3      171.73      193.56      4.94 o 
  10   3   3      275.36      258.27      5.65 o 
  11   3   3       23.18       18.68      1.83 o 
  12   3   3        0.91       -0.66      2.11 o 
   0   4   3      283.68      278.74      3.68 o 
   1   4   3     1878.89     1998.10      7.50 o 
   2   4   3      436.13      447.16      3.31 o 
   3   4   3      304.61      322.97      2.96 o 
   4   4   3       59.24       68.37      1.78 o 
   5   4   3      531.08      498.85      3.91 o 
   6   4   3       96.68       89.14      1.73 o 
   7   4   3      411.16      365.89      4.62 o 
   8   4   3      383.44      399.53      6.83 o 
   9   4   3       36.59       36.61      2.22 o 
  10   4   3      119.32      117.27      4.12 o 
  11   4   3       10.27        2.98      2.08 o 
   1   5   3       71.10       60.98      1.49 o 
   2   5   3       20.71       11.38      0.66 o 
   3   5   3       57.73       55.70      1.33 o 
   4   5   3      193.84      194.55      3.06 o 
   5   5   3      862.12      857.79      9.19 o 
   6   5   3      829.37      860.26     10.31 o 
   7   5   3      152.34      146.21      4.51 o 
   8   5   3       70.79       83.22      3.73 o 
   9   5   3      165.78      154.50      5.00 o 
  10   5   3        1.76        4.49      2.77 o 
  11   5   3        0.00       -1.45      2.74 o 
   0   6   3       24.23       22.47      1.94 o 
   1   6   3      936.08      894.30      6.69 o 
   2   6   3      136.67      136.40      2.72 o 
   3   6   3      328.82      321.05      5.44 o 
   4   6   3      110.43       98.11      3.40 o 
   5   6   3        7.55        6.59      1.09 o 
   6   6   3       10.94       10.56      1.52 o 
   7   6   3        5.33        3.63      1.18 o 
   8   6   3        1.00       -0.42      1.29 o 
   9   6   3        3.57        4.48      2.48 o 
   1   7   3       85.90       81.43      2.57 o 
   2   7   3       94.04       94.22      3.07 o 
   3   7   3        4.66        3.06      1.16 o 
   4   7   3        1.45        1.47      1.29 o 
   5   7   3       39.02       44.88      2.86 o 
   6   7   3       29.99       31.21      2.74 o 
   7   7   3       24.19       20.41      8.64 o 
   8   7   3       34.84       45.21      8.49 o 
   0   8   3        0.06        1.71      5.04 o 
   1   8   3       16.10       16.21      2.95 o 
   2   8   3       25.01       18.94      2.11 o 
   3   8   3       23.89       29.34      2.92 o 
   4   8   3        3.79       -0.31      2.23 o 
   1   0   4     7050.52     6822.21     40.42 o 
   2   0   4     1116.07     1040.57      7.53 o 
   3   0   4     1114.74     1035.85     12.59 o 
   4   0   4     5877.89     6049.13     38.74 o 
   5   0   4     3183.69     3439.42     17.87 o 
   6   0   4      366.11      430.44      4.63 o 
   7   0   4       63.61       70.04      2.01 o 
   8   0   4      393.06      400.48      5.71 o 
   9   0   4      377.43      383.56      6.66 o 
  10   0   4      300.03      252.44      7.24 o 
  11   0   4      106.41      113.24      5.17 o 
  12   0   4      313.59      338.40      8.82 o 
  13   0   4       95.89      120.68      9.72 o 
   1   1   4      190.78      209.50      2.99 o 
   2   1   4     2924.55     2887.18     19.52 o 
   3   1   4     1256.05     1311.36      7.82 o 
   4   1   4    10457.31    10948.50     65.68 o 
   5   1   4       73.01       70.97      1.21 o 
   6   1   4      114.81      152.25      2.15 o 
   7   1   4      168.81      172.72      2.58 o 
   8   1   4       60.06       71.79      1.80 o 
   9   1   4      182.83      206.35      3.44 o 
  10   1   4       91.45       74.03      2.61 o 
  11   1   4       19.15       25.22      2.24 o 
  12   1   4      343.98      288.05      6.72 o 
  13   1   4       13.08       11.68      2.41 o 
   0   2   4     7859.12     7802.42     46.04 o 
   1   2   4      144.97      143.30      1.45 o 
   2   2   4        4.86        5.23      0.30 o 
   3   2   4        0.06        0.74      0.24 o 
   4   2   4      557.97      564.84      6.04 o 
   5   2   4       61.34       66.77      1.92 o 
   6   2   4      509.39      524.61      4.82 o 
   7   2   4     1200.74     1288.28      8.02 o 
   8   2   4       35.14       45.53      1.58 o 
   9   2   4       28.04       20.15      1.22 o 
  10   2   4      123.68      118.22      3.61 o 
  11   2   4       15.96       17.09      1.67 o 
  12   2   4       69.87       76.43      4.02 o 
  13   2   4       10.90        7.32      2.22 o 
   1   3   4     1593.39     1616.66      5.17 o 
   2   3   4       52.46       43.99      0.89 o 
   3   3   4     8020.25     8145.53     31.96 o 
   4   3   4      932.14      917.20     51.49 o 
   5   3   4     1132.03     1129.72      7.38 o 
   6   3   4        9.54       17.01      1.03 o 
   7   3   4      110.94      101.26      1.86 o 
   8   3   4      428.57      422.45      5.37 o 
   9   3   4     1024.34      998.97      9.63 o 
  10   3   4       26.89       25.03      1.99 o 
  11   3   4       60.02       52.94      2.98 o 
  12   3   4        0.10        1.63      1.75 o 
   0   4   4     9413.74     9180.40     21.79 o 
   1   4   4     3129.61     3022.66      9.19 o 
   2   4   4      551.51      564.08      4.15 o 
   3   4   4     1533.06     1413.85      5.90 o 
   4   4   4     1663.85     1592.05      8.36 o 
   5   4   4      145.40      145.66      2.36 o 
   6   4   4      202.35      176.23      3.35 o 
   7   4   4      553.33      567.36      6.06 o 
   8   4   4      416.63      451.26      7.28 o 
   9   4   4       59.57       69.06      3.06 o 
  10   4   4        9.55        5.49      1.26 o 
  11   4   4      116.13      115.14      7.37 o 
   1   5   4      119.57      105.02      1.96 o 
   2   5   4      355.00      358.53      3.42 o 
   3   5   4       58.30       74.46      1.44 o 
   4   5   4        5.61        5.40      0.74 o 
   5   5   4        0.90        1.48      0.89 o 
   6   5   4     1061.47     1114.62     11.28 o 
   7   5   4       20.89       32.74      2.31 o 
   8   5   4       11.62       12.13      1.55 o 
   9   5   4       49.47       40.52      2.66 o 
  10   5   4       34.34       36.25      5.91 o 
  11   5   4        0.02       11.36      6.35 o 
   0   6   4       51.75       33.56      1.98 o 
   1   6   4       34.60       24.42      1.19 o 
   2   6   4       46.79       56.29      1.95 o 
   3   6   4       61.99       71.25      2.65 o 
   4   6   4      233.11      231.81      5.26 o 
   5   6   4       43.36       45.56      2.47 o 
   6   6   4        0.25        1.03      1.13 o 
   7   6   4       66.86       58.64      3.31 o 
   8   6   4        2.53        3.59      1.66 o 
   9   6   4       14.80       22.12      3.84 o 
   1   7   4       72.49       75.98      2.51 o 
   2   7   4        7.19        8.11      1.00 o 
   3   7   4       64.73       65.75      3.05 o 
   4   7   4        8.72        6.57      1.34 o 
   5   7   4        9.63        3.41      1.22 o 
   6   7   4      199.73      193.20      6.30 o 
   7   7   4       20.30       13.23      3.68 o 
   0   8   4      199.36      153.15     17.24 o 
   1   8   4       77.91       66.01      6.06 o 
   2   8   4        4.99        5.13      1.93 o 
   3   8   4      194.46      209.59     10.23 o 
   4   8   4       55.44       60.54      5.04 o 
   1   1   5      275.53      250.86      2.67 o 
   2   1   5     2782.88     2774.86     23.74 o 
   3   1   5      333.00      306.22      2.50 o 
   4   1   5      787.38      897.88      4.37 o 
   5   1   5     7292.30     7811.33     37.72 o 
   6   1   5     5556.00     5705.20     39.49 o 
   7   1   5      516.49      542.14      5.82 o 
   8   1   5       37.64       34.37      1.24 o 
   9   1   5      376.69      361.18      4.68 o 
  10   1   5      145.65      139.08      3.64 o 
  11   1   5       22.71       16.94      1.73 o 
  12   1   5       29.91       19.20      2.38 o 
  13   1   5       39.14       32.10      3.85 o 
   0   2   5    21452.42    20526.96    111.23 o 
   1   2   5        9.58        9.58      0.81 o 
   2   2   5       75.46       80.94      1.18 o 
   3   2   5      746.27      730.60      4.78 o 
   4   2   5     1146.21      960.94      7.73 o 
   5   2   5      244.71      280.62      2.95 o 
   6   2   5      790.01      734.24      5.62 o 
   7   2   5     1180.38     1245.32     12.68 o 
   8   2   5      304.74      323.50      4.15 o 
   9   2   5        2.93        3.70      0.68 o 
  10   2   5      191.05      182.30      4.52 o 
  11   2   5       88.28       75.52      3.39 o 
  12   2   5       20.91       28.35      2.18 o 
  13   2   5        5.66        4.16      2.41 o 
   1   3   5     1693.78     1704.98      5.55 o 
   2   3   5     2137.56     1977.00      6.27 o 
   3   3   5      137.31      147.54      2.05 o 
   4   3   5      431.11      479.76      5.50 o 
   5   3   5     1158.12     1023.05     26.11 o 
   6   3   5     1446.64     1535.51     19.53 o 
   7   3   5        0.22        0.28      0.28 o 
   8   3   5      427.99      405.83      5.79 o 
   9   3   5      107.20      112.23      3.30 o 
  10   3   5        7.83        9.58      1.41 o 
  11   3   5      174.03      175.17      5.27 o 
  12   3   5        0.49       -1.94      2.00 o 
   0   4   5      948.39      852.96      6.57 o 
   1   4   5      133.74      119.28      1.83 o 
   2   4   5      296.82      274.63      2.68 o 
   3   4   5       94.95      100.35      1.86 o 
   4   4   5      909.21      925.98      7.45 o 
   5   4   5      389.46      391.80      4.33 o 
   6   4   5       22.08       18.96      1.18 o 
   7   4   5      313.52      314.08      4.87 o 
   8   4   5        7.94       11.04      1.35 o 
   9   4   5        0.21        1.47      1.07 o 
  10   4   5        0.00        1.57      1.06 o 
  11   4   5       22.19       17.45      2.84 o 
   1   5   5       16.82       12.36      0.71 o 
   2   5   5      474.71      443.02      3.73 o 
   3   5   5      142.88      122.48      1.85 o 
   4   5   5      540.79      521.22      5.96 o 
   5   5   5      538.55      532.80      7.37 o 
   6   5   5     1321.18     1367.86     11.11 o 
   7   5   5      346.34      339.25      6.41 o 
   8   5   5       39.78       32.28      2.34 o 
   9   5   5       27.47       37.31      2.58 o 
  10   5   5      114.91      123.76      8.20 o 
  11   5   5        0.03       -5.50      5.50 o 
   0   6   5      330.71      342.56      6.17 o 
   1   6   5      150.46      123.82      2.55 o 
   2   6   5        0.56       -0.14      0.73 o 
   3   6   5        0.05        0.82      0.77 o 
   4   6   5      857.58      868.78      9.84 o 
   5   6   5       17.92       13.11      1.43 o 
   6   6   5       38.82       36.31      2.47 o 
   7   6   5       22.44       15.67      1.72 o 
   8   6   5      504.13      501.38     12.52 o 
   9   6   5        3.58       10.94      4.09 o 
   1   7   5       81.61       78.10      2.65 o 
   2   7   5       13.19       13.31      1.26 o 
   3   7   5       11.12       10.58      1.28 o 
   4   7   5       60.94       55.91      2.97 o 
   5   7   5        7.07        7.38      1.42 o 
   6   7   5       16.82       20.94      2.41 o 
   7   7   5        0.11        4.49      6.56 o 
   0   8   5       28.21       21.00      6.86 o 
   1   8   5       21.52       16.50      3.62 o 
   2   8   5        0.11       -1.69      2.05 o 
   3   8   5       20.88       22.41      4.52 o 
   4   8   5      192.27      187.95      9.39 o 
   0   0   6    10237.06     9619.58     55.24 o 
   1   0   6      367.78      405.44      3.44 o 
   2   0   6     4135.14     4270.32     26.83 o 
   3   0   6       17.73       18.19      0.90 o 
   4   0   6     8379.43     8023.97     69.15 o 
   5   0   6     3897.91     4154.46     29.04 o 
   6   0   6     1437.68     1559.33      9.81 o 
   7   0   6     5066.06     5529.68     38.54 o 
   8   0   6     2808.68     2991.22     22.92 o 
   9   0   6      140.50      146.67      4.37 o 
  10   0   6     1134.63     1122.52     15.32 o 
  11   0   6       64.93       66.96      3.74 o 
  12   0   6        3.62       -1.04      1.45 o 
  13   0   6       18.85       16.60      4.50 o 
   1   1   6      406.78      493.88      4.51 o 
   2   1   6     2369.24     2231.48     12.33 o 
   3   1   6     2863.07     2967.69     18.55 o 
   4   1   6      152.53      152.66      3.31 o 
   5   1   6      586.18      643.74      5.05 o 
   6   1   6     1744.26     1702.45     10.30 o 
   7   1   6      159.26      181.59      2.97 o 
   8   1   6       99.39       81.58      7.64 o 
   9   1   6       12.51       11.79      1.08 o 
  10   1   6      633.98      628.39      8.91 o 
  11   1   6      171.28      171.20      4.57 o 
  12   1   6       74.14       68.42      3.43 o 
  13   1   6       12.90       20.32      3.24 o 
   0   2   6     3004.50     2878.13     16.22 o 
   1   2   6       31.96       29.41      0.63 o 
   2   2   6     3342.26     3303.20     22.63 o 
   3   2   6        1.04        0.71      0.25 o 
   4   2   6      186.40      212.29      2.21 o 
   5   2   6      365.58      419.66      3.61 o 
   6   2   6       14.17       22.67      1.01 o 
   7   2   6      128.35      122.50      2.43 o 
   8   2   6        0.50        1.05      0.66 o 
   9   2   6      106.37      103.03      2.78 o 
  10   2   6       14.19       13.47      1.39 o 
  11   2   6        0.84       -0.19      1.08 o 
  12   2   6        4.29        1.92      1.50 o 
  13   2   6        3.18        8.15      2.48 o 
   1   3   6      672.76      649.28      3.49 o 
   2   3   6      385.72      336.66      2.73 o 
   3   3   6       12.78       11.21      0.57 o 
   4   3   6        3.57        0.71      0.37 o 
   5   3   6      510.41      516.19      5.77 o 
   6   3   6      351.72      297.70      3.63 o 
   7   3   6      703.46      738.18      5.99 o 
   8   3   6      250.11      255.04      4.72 o 
   9   3   6        1.21        3.12      0.99 o 
  10   3   6       42.59       44.87      2.60 o 
  11   3   6        6.52        4.51      1.24 o 
  12   3   6       42.99       28.00      3.67 o 
   0   4   6       21.65       27.15      1.22 o 
   1   4   6      184.98      174.22      2.25 o 
   2   4   6      604.27      625.86      4.90 o 
   3   4   6       17.61       16.55      0.67 o 
   4   4   6     1991.82     1976.69     11.29 o 
   5   4   6      303.52      302.95      4.08 o 
   6   4   6       89.65       98.04      2.65 o 
   7   4   6        9.60       12.12      1.07 o 
   8   4   6      137.21      157.07      4.64 o 
   9   4   6       14.98       16.07      1.73 o 
  10   4   6       12.37       10.06      1.38 o 
  11   4   6        0.65        1.52      1.85 o 
  12   4   6        0.59        1.61      5.31 o 
   1   5   6        0.60        0.83      0.46 o 
   2   5   6      566.01      560.22      4.28 o 
   3   5   6      104.98      108.35      2.06 o 
   4   5   6        0.00        0.41      0.66 o 
   5   5   6      282.20      276.22      5.36 o 
   6   5   6     1043.09     1024.15      9.74 o 
   7   5   6      114.79      100.37      3.52 o 
   8   5   6      118.17      133.95      4.54 o 
   9   5   6       46.14       42.08      2.77 o 
  10   5   6       92.18       98.35      7.36 o 
   0   6   6      242.96      252.31      5.12 o 
   1   6   6       16.90       13.26      0.89 o 
   2   6   6        5.42        4.26      0.81 o 
   3   6   6        2.47        3.05      0.88 o 
   4   6   6      109.48      113.09      3.74 o 
   5   6   6       49.48       51.94      2.58 o 
   6   6   6       75.28       85.29      3.37 o 
   7   6   6       30.81       27.72      2.26 o 
   8   6   6      147.52      146.73      8.08 o 
   9   6   6        6.15        6.97      2.97 o 
   1   7   6        9.42        7.62      1.00 o 
   2   7   6      563.14      587.91      7.94 o 
   3   7   6        9.75        9.17      1.33 o 
   4   7   6        4.01        3.81      1.17 o 
   5   7   6       82.81       88.30      4.20 o 
   6   7   6     1445.92     1499.72     37.04 o 
   0   8   6       84.12      110.35     11.96 o 
   1   8   6        0.41        6.42      4.39 o 
   2   8   6       21.27       20.76      4.11 o 
   3   8   6        0.27       -3.01      3.61 o 
   4   8   6       74.53       86.84      7.33 o 
   1   1   7      105.53      118.84      1.30 o 
   2   1   7     1107.06     1170.99      4.81 o 
   3   1   7       12.60       29.20      0.81 o 
   4   1   7      517.94      454.95      3.54 o 
   5   1   7       54.48       91.54      1.62 o 
   6   1   7      108.94       69.21      1.79 o 
   7   1   7      141.31      180.17      2.89 o 
   8   1   7       16.15       16.93      1.08 o 
   9   1   7      126.61      104.54      3.44 o 
  10   1   7       43.00       43.05      2.38 o 
  11   1   7        3.17        2.03      0.97 o 
  12   1   7      147.14      140.22      5.41 o 
  13   1   7        6.88        4.38      1.96 o 
   0   2   7     5553.53     5402.59     31.26 o 
   1   2   7      219.37      217.19      1.91 o 
   2   2   7     1291.58     1322.57      9.76 o 
   3   2   7    12098.32    12323.74     62.10 o 
   4   2   7     1968.51     1966.68     16.56 o 
   5   2   7       93.82      126.03      2.00 o 
   6   2   7        3.80        6.63      0.52 o 
   7   2   7      366.06      383.00      4.62 o 
   8   2   7      689.65      730.86      7.58 o 
   9   2   7      474.18      510.26      6.84 o 
  10   2   7      240.75      236.29      5.74 o 
  11   2   7       61.35       53.76      3.21 o 
  12   2   7      354.91      384.81      9.40 o 
  13   2   7       23.79       13.10     11.36 o 
   1   3   7     1424.65     1447.51      6.46 o 
   2   3   7       95.57       91.48      1.63 o 
   3   3   7      668.58      650.11     27.39 o 
   4   3   7     3030.17     3026.47     23.55 o 
   5   3   7      455.65      466.04      5.16 o 
   6   3   7       84.22       77.75      1.88 o 
   7   3   7       66.41       65.78      1.71 o 
   8   3   7       37.89       35.85      1.86 o 
   9   3   7      388.05      401.33      6.95 o 
  10   3   7        1.44        3.13      1.01 o 
  11   3   7        6.84        6.49      1.34 o 
  12   3   7      110.64       86.85      8.97 o 
   0   4   7     2200.75     2187.94     24.05 o 
   1   4   7      126.80      129.47      2.05 o 
   2   4   7       16.54       17.26      0.84 o 
   3   4   7        0.75        0.57      0.34 o 
   4   4   7       93.09       97.62      1.97 o 
   5   4   7        4.19        2.86      0.70 o 
   6   4   7        4.61        2.26      0.92 o 
   7   4   7        6.39        9.18      0.92 o 
   8   4   7      585.56      590.63      8.92 o 
   9   4   7      103.49      100.70      3.92 o 
  10   4   7       19.92       15.70      1.71 o 
  11   4   7       13.52       11.43      2.54 o 
  12   4   7        4.04       13.84      5.54 o 
   1   5   7       46.90       37.35      1.22 o 
   2   5   7      414.70      401.74      5.98 o 
   3   5   7      218.62      207.52      2.89 o 
   4   5   7        9.65       11.20      1.21 o 
   5   5   7       42.83       42.80      2.22 o 
   6   5   7      126.74      124.09      3.49 o 
   7   5   7       54.63       53.79      2.70 o 
   8   5   7      258.87      236.01      6.03 o 
   9   5   7      124.08      111.38      4.33 o 
  10   5   7        0.22        3.87      2.26 o 
   0   6   7     1295.21     1205.61     11.20 o 
   1   6   7       25.73       20.93      1.08 o 
   2   6   7        2.76        1.65      0.80 o 
   3   6   7      439.31      447.01      6.27 o 
   4   6   7     2092.98     2200.10     16.49 o 
   5   6   7       31.56       24.42      1.81 o 
   6   6   7       27.90       21.46      1.82 o 
   7   6   7       24.14       32.30      2.45 o 
   8   6   7      315.52      362.99     41.45 o 
   9   6   7      157.92      143.57     10.24 o 
   1   7   7        1.31        2.51      1.22 o 
   2   7   7        6.83        5.57      1.23 o 
   3   7   7      118.80      123.18      4.35 o 
   4   7   7        1.61        4.70      1.38 o 
   5   7   7        4.73        1.33      1.88 o 
   6   7   7        7.16       12.98      4.61 o 
   0   8   7        0.08        0.13      3.31 o 
   1   8   7       42.45       28.72      6.54 o 
   2   8   7        1.36        7.25      4.39 o 
   3   8   7       57.82       55.40     15.83 o 
   0   0   8      326.12      298.51      5.67 o 
   1   0   8    16573.70    15688.36     59.86 o 
   2   0   8      126.91      140.49      2.34 o 
   3   0   8       38.80       21.98      1.20 o 
   4   0   8      358.30      309.83      3.97 o 
   5   0   8        3.92        1.06      0.41 o 
   6   0   8      102.30       96.12      2.85 o 
   7   0   8      432.68      355.17      6.26 o 
   8   0   8       58.29       58.80      3.18 o 
   9   0   8       69.95       74.97      4.16 o 
  10   0   8      376.64      352.62      9.95 o 
  11   0   8      884.45      893.21     17.23 o 
  12   0   8        0.06        2.25      1.48 o 
  13   0   8      126.30      150.24     15.79 o 
   1   1   8      517.62      510.15      3.29 o 
   2   1   8     1660.56     1785.34     11.31 o 
   3   1   8     4607.79     4768.38     19.77 o 
   4   1   8     1313.25     1488.65      6.54 o 
   5   1   8        5.64        4.93      0.53 o 
   6   1   8      527.92      545.44      5.45 o 
   7   1   8     1441.86     1417.17     11.83 o 
   8   1   8       50.97       36.06      1.62 o 
   9   1   8      190.15      184.98      4.40 o 
  10   1   8        8.10        5.92      0.96 o 
  11   1   8       90.84       77.20      3.23 o 
  12   1   8       40.34       29.91      2.34 o 
  13   1   8      209.78      226.67     11.60 o 
   0   2   8       54.99       58.47      1.61 o 
   1   2   8      211.65      189.51      3.23 o 
   2   2   8        4.60        8.71      0.43 o 
   3   2   8       38.54       28.48      0.80 o 
   4   2   8      298.62      320.83      3.82 o 
   5   2   8      196.39      202.79      2.65 o 
   6   2   8       65.64       68.39      1.50 o 
   7   2   8      854.98      907.37      7.32 o 
   8   2   8      155.25      146.86      3.51 o 
   9   2   8      684.56      664.32      8.97 o 
  10   2   8      284.73      291.65      6.23 o 
  11   2   8       50.80       62.92      3.25 o 
  12   2   8        3.26        2.57      2.42 o 
  13   2   8        8.72       14.91      4.41 o 
   1   3   8      438.59      466.73      3.09 o 
   2   3   8      504.40      491.54      3.43 o 
   3   3   8       87.31       47.81      1.23 o 
   4   3   8       33.59       33.12      1.07 o 
   5   3   8      285.91      309.22      2.79 o 
   6   3   8      289.67      256.51      3.12 o 
   7   3   8       20.51       17.18      1.25 o 
   8   3   8       33.32       32.31      1.81 o 
   9   3   8       85.40       74.86      3.15 o 
  10   3   8       97.93      103.89      4.21 o 
  11   3   8       22.03       15.23      1.86 o 
  12   3   8        0.03        1.86      2.76 o 
   0   4   8      575.59      598.33      6.70 o 
   1   4   8     4085.65     4053.52     22.35 o 
   2   4   8     1554.61     1620.17      7.54 o 
   3   4   8     1832.58     1852.45     10.96 o 
   4   4   8       42.77       35.04      1.23 o 
   5   4   8       85.00       88.91      2.25 o 
   6   4   8       32.12       29.80      1.74 o 
   7   4   8        0.20        1.03      0.75 o 
   8   4   8      182.60      188.59      5.36 o 
   9   4   8       31.46       34.34      2.39 o 
  10   4   8      105.84       89.85      3.93 o 
  11   4   8      497.93      500.90     16.44 o 
   1   5   8        1.91        1.76      0.48 o 
   2   5   8      231.79      221.77      3.08 o 
   3   5   8        0.51        3.44      0.52 o 
   4   5   8       69.71       69.64      2.55 o 
   5   5   8       46.98       60.45      2.69 o 
   6   5   8     1647.97     1697.95     15.32 o 
   7   5   8       24.98       26.90      1.96 o 
   8   5   8        1.92        3.07      1.18 o 
   9   5   8        0.90       -0.23      1.75 o 
  10   5   8       40.33       34.32      4.51 o 
   0   6   8       92.38       91.24      3.08 o 
   1   6   8      222.43      224.21      3.40 o 
   2   6   8       23.65       22.92      1.39 o 
   3   6   8       57.53       62.77      2.43 o 
   4   6   8        0.14        0.29      1.00 o 
   5   6   8        0.74        1.00      1.06 o 
   6   6   8        5.66        3.56      1.20 o 
   7   6   8        7.75        5.00      1.21 o 
   8   6   8       22.61       32.08      5.12 o 
   9   6   8        8.95        3.12      4.50 o 
   1   7   8      159.41      170.71      4.70 o 
   2   7   8       20.45       19.04      1.58 o 
   3   7   8       16.12       17.80      1.85 o 
   4   7   8       19.64       19.66      1.96 o 
   5   7   8      108.97      116.28      7.11 o 
   6   7   8      511.89      483.30     29.35 o 
   0   8   8        1.81       -4.31      4.31 o 
   1   8   8      528.65      546.22     28.05 o 
   2   8   8      107.16      102.83      8.85 o 
   3   8   8      185.47      205.38     12.78 o 
   1   1   9      115.99       91.11      1.19 o 
   2   1   9      125.29      136.79      2.69 o 
   3   1   9      130.44      100.77      1.38 o 
   4   1   9     1840.38     1954.43     10.70 o 
   5   1   9      753.45      708.78      5.16 o 
   6   1   9      381.10      388.23      3.98 o 
   7   1   9      412.32      348.83      5.00 o 
   8   1   9       22.00       22.93      1.42 o 
   9   1   9      249.31      221.10      4.83 o 
  10   1   9        1.79        2.41      0.81 o 
  11   1   9       12.96       13.11      2.19 o 
  12   1   9      144.93      140.33      5.21 o 
  13   1   9        0.89        1.42      2.36 o 
   0   2   9     4156.37     4184.79     19.35 o 
   1   2   9       54.97       39.66      0.96 o 
   2   2   9      620.68      682.06      4.03 o 
   3   2   9     1128.27     1087.70      6.06 o 
   4   2   9      314.97      311.54     14.57 o 
   5   2   9      161.77      116.41     10.96 o 
   6   2   9        0.39        1.88      0.41 o 
   7   2   9      350.66      340.03      4.25 o 
   8   2   9       18.84       19.57      1.40 o 
   9   2   9      433.84      477.63      7.36 o 
  10   2   9       93.03       82.66      3.44 o 
  11   2   9       30.58       32.39      2.45 o 
  12   2   9      271.23      250.68      8.51 o 
  13   2   9        5.48       12.69      6.07 o 
   1   3   9     1179.82     1205.60      8.73 o 
   2   3   9      179.67      175.33      2.46 o 
   3   3   9      591.55      580.75      6.76 o 
   4   3   9       83.51       92.82      1.79 o 
   5   3   9      532.63      583.08      5.27 o 
   6   3   9      198.73      207.01      2.29 o 
   7   3   9      968.42      990.64      8.46 o 
   8   3   9      245.41      242.55      4.89 o 
   9   3   9      339.08      347.11      6.64 o 
  10   3   9       13.70       14.71      1.77 o 
  11   3   9      213.15      231.09      7.46 o 
  12   3   9      105.58      130.56      8.78 o 
   0   4   9      244.93      234.30      3.74 o 
   1   4   9      235.51      251.18      2.79 o 
   2   4   9       31.43       34.69      1.24 o 
   3   4   9      378.66      394.18      3.85 o 
   4   4   9      381.35      356.37      4.11 o 
   5   4   9        6.27        7.55      0.76 o 
   6   4   9        0.58        1.85      0.86 o 
   7   4   9      151.39      138.64      3.81 o 
   8   4   9       63.87       75.10      3.44 o 
   9   4   9       31.52       29.40      2.38 o 
  10   4   9        0.00        0.39      1.34 o 
  11   4   9        1.05        4.72      2.32 o 
   1   5   9     1655.39     1687.27     10.72 o 
   2   5   9        3.67        5.56      0.61 o 
   3   5   9      296.56      286.65      3.75 o 
   4   5   9      187.46      182.43      4.29 o 
   5   5   9     1068.30     1069.71     14.12 o 
   6   5   9       28.59       26.20      1.75 o 
   7   5   9       91.38       88.23      3.56 o 
   8   5   9       37.76       37.53      2.39 o 
   9   5   9      296.10      296.68     11.81 o 
  10   5   9        0.73        4.75      3.05 o 
   0   6   9     1400.62     1347.74     11.93 o 
   1   6   9      243.94      235.58      3.65 o 
   2   6   9       22.73       22.83      1.43 o 
   3   6   9      588.80      590.49      7.66 o 
   4   6   9      186.48      193.46      4.56 o 
   5   6   9       25.28       21.87      1.91 o 
   6   6   9       22.90       26.88      2.43 o 
   7   6   9       25.93       33.38      3.28 o 
   1   7   9      212.38      200.31      5.16 o 
   2   7   9      105.30      108.83      3.69 o 
   3   7   9       70.48       75.15      3.52 o 
   4   7   9       99.29      104.52      4.87 o 
   5   7   9      142.45      135.42     10.77 o 
   6   7   9       26.34       22.90      7.91 o 
   0   8   9       86.10       93.75     11.78 o 
   1   8   9        5.06       16.23      3.70 o 
   2   8   9        6.80        9.19      3.61 o 
   0   0  10     1702.72     1785.53     13.61 o 
   1   0  10        0.51        1.50      0.36 o 
   2   0  10     7654.66     8036.06     33.25 o 
   3   0  10    10296.15    10522.79     30.42 o 
   4   0  10     3419.93     3460.41     15.40 o 
   5   0  10      183.98      182.01      3.62 o 
   6   0  10      823.90      773.65      9.70 o 
   7   0  10       67.64       68.72      3.86 o 
   8   0  10       58.11       60.44      3.19 o 
   9   0  10      455.09      436.33      9.51 o 
  10   0  10       17.62       16.92      2.10 o 
  11   0  10       52.89       47.14      4.14 o 
  12   0  10        2.20       -0.54      1.90 o 
  13   0  10       85.65       83.26     12.41 o 
   1   1  10     2816.84     2807.95     13.46 o 
   2   1  10     1491.49     1406.97      8.28 o 
   3   1  10      522.29      632.28      3.52 o 
   4   1  10      852.04      921.90      5.31 o 
   5   1  10     1003.01     1024.03      7.96 o 
   6   1  10      867.09      923.40      7.88 o 
   7   1  10      815.70      858.60      7.59 o 
   8   1  10      277.36      263.53      4.72 o 
   9   1  10       28.78       30.68      1.90 o 
  10   1  10       61.22       60.47      2.72 o 
  11   1  10        8.88       17.77      1.83 o 
  12   1  10        1.14        0.47      1.34 o 
  13   1  10       40.06       46.81      6.38 o 
   0   2  10      677.80      690.39      6.74 o 
   1   2  10      558.85      638.36      3.62 o 
   2   2  10      801.37      926.78      4.79 o 
   3   2  10     2542.84     2758.31     12.72 o 
   4   2  10       15.01       16.83      1.52 o 
   5   2  10       11.95        8.57      0.59 o 
   6   2  10        5.09        3.32      0.52 o 
   7   2  10      207.47      207.18      3.36 o 
   8   2  10      411.18      303.76     44.63 o 
   9   2  10      290.46      302.91      7.09 o 
  10   2  10        3.74        3.30      1.14 o 
  11   2  10        5.79        3.10      1.41 o 
  12   2  10       44.36       45.87      3.99 o 
   1   3  10      390.18      343.98      7.17 o 
   2   3  10      476.69      473.82      4.83 o 
   3   3  10     1048.83     1057.61     18.66 o 
   4   3  10        0.18        0.33      0.36 o 
   5   3  10       59.25       58.38      1.50 o 
   6   3  10     1559.64     1417.20     22.82 o 
   7   3  10      267.87      260.61      4.89 o 
   8   3  10        0.21        0.32      0.91 o 
   9   3  10      182.40      168.39      4.82 o 
  10   3  10      434.50      428.02      9.72 o 
  11   3  10       22.75       26.07      3.28 o 
  12   3  10        5.73        1.90      2.94 o 
   0   4  10       23.89       14.46      0.92 o 
   1   4  10     1021.51     1006.28      5.54 o 
   2   4  10      856.48      849.93      5.66 o 
   3   4  10     1868.78     1947.23      8.98 o 
   4   4  10       81.79       61.23      1.52 o 
   5   4  10      403.10      401.78      5.63 o 
   6   4  10       94.47       91.99      3.14 o 
   7   4  10      867.79      931.88     10.27 o 
   8   4  10      279.21      295.11      7.13 o 
   9   4  10      914.20      976.56     13.56 o 
  10   4  10      369.02      361.65     12.14 o 
  11   4  10      120.05      135.80     11.00 o 
   1   5  10      626.75      621.77      5.13 o 
   2   5  10      425.03      435.44      4.75 o 
   3   5  10       69.96       73.06      2.37 o 
   4   5  10       96.80       98.78      3.34 o 
   5   5  10        0.52        0.40      1.01 o 
   6   5  10        4.86        6.25      1.20 o 
   7   5  10        4.05        3.32      1.20 o 
   8   5  10       33.52       34.56      2.47 o 
   9   5  10       23.33       29.39      4.11 o 
  10   5  10      118.79      154.51     10.95 o 
   0   6  10       33.98       41.11      2.56 o 
   1   6  10       35.58       40.11      1.91 o 
   2   6  10       52.14       61.30      2.45 o 
   3   6  10        9.89        7.85      1.12 o 
   4   6  10       31.27       30.96      2.20 o 
   5   6  10        5.65        3.91      1.20 o 
   6   6  10        0.06        0.41      1.18 o 
   7   6  10        2.01        3.74      2.21 o 
   1   7  10      253.97      256.25      5.86 o 
   2   7  10      243.31      228.55      5.37 o 
   3   7  10        0.06       -1.36      1.36 o 
   4   7  10        4.65        4.49      1.40 o 
   5   7  10        1.29       -1.01      3.81 o 
   6   7  10        1.95        0.14      4.49 o 
   0   8  10       41.57       32.53      7.94 o 
   1   8  10       45.17       56.36      5.46 o 
   2   8  10      127.92      119.92     13.26 o 
   1   1  11       76.72       42.03      1.11 o 
   2   1  11     3055.03     3144.55     11.56 o 
   3   1  11        4.16        2.85      0.37 o 
   4   1  11        6.54        3.80      0.42 o 
   5   1  11        5.52        7.55      0.63 o 
   6   1  11      257.04      226.65      3.29 o 
   7   1  11      147.26      148.72      3.40 o 
   8   1  11      104.04      104.72      3.21 o 
   9   1  11       56.52       51.17      2.44 o 
  10   1  11      259.27      253.67      5.82 o 
  11   1  11      109.46       96.02      3.91 o 
  12   1  11       13.47        8.86      1.49 o 
   0   2  11    13316.54    13419.44     93.03 o 
   1   2  11     4631.51     4898.11     20.00 o 
   2   2  11      543.17      585.38      4.54 o 
   3   2  11       49.13       47.42      1.39 o 
   4   2  11     2763.86     2740.02     11.24 o 
   5   2  11       56.76       43.85      2.93 o 
   6   2  11       28.47       28.54      1.38 o 
   7   2  11       65.24       67.74      2.12 o 
   8   2  11       69.91       82.40      3.23 o 
   9   2  11      209.45      199.31      5.84 o 
  10   2  11        0.59        0.18      1.13 o 
  11   2  11      334.13      326.05      7.76 o 
  12   2  11      190.85      188.61      8.64 o 
   1   3  11     2014.00     2108.52      9.83 o 
   2   3  11       27.51       49.40      1.04 o 
   3   3  11       24.38       26.11      0.97 o 
   4   3  11      142.66      150.61      2.66 o 
   5   3  11      293.07      302.48      4.26 o 
   6   3  11        0.47        0.87      0.56 o 
   7   3  11       23.70       21.79      1.66 o 
   8   3  11        7.76        8.35      1.16 o 
   9   3  11        0.33       -0.82      0.98 o 
  10   3  11        0.07        1.40      1.52 o 
  11   3  11        7.17        4.05      1.71 o 
   0   4  11       11.83       13.02      0.92 o 
   1   4  11       34.58       28.04      1.29 o 
   2   4  11      105.34       99.66      2.82 o 
   3   4  11      277.27      257.02      3.34 o 
   4   4  11       36.08       37.64      1.23 o 
   5   4  11       78.93       69.69      2.41 o 
   6   4  11      146.92      151.44      4.07 o 
   7   4  11       21.85       27.90      1.87 o 
   8   4  11      208.27      202.80      5.12 o 
   9   4  11        8.07        4.64      1.70 o 
  10   4  11        0.01       -0.92      2.39 o 
  11   4  11        0.36       -0.38      3.24 o 
   1   5  11      161.37      178.18      2.96 o 
   2   5  11      632.94      657.37      6.13 o 
   3   5  11        7.77        6.92      0.86 o 
   4   5  11        3.91        2.90      0.90 o 
   5   5  11        0.19        0.93      1.00 o 
   6   5  11      183.01      197.93      5.33 o 
   7   5  11        4.13        3.53      1.44 o 
   8   5  11        3.21        2.17      1.21 o 
   0   6  11     1981.51     2105.18     17.28 o 
   1   6  11      356.46      364.75      5.56 o 
   2   6  11        0.23        0.83      0.84 o 
   3   6  11       76.99       94.25      3.44 o 
   4   6  11      436.15      456.81      8.24 o 
   5   6  11        5.77        5.39      1.19 o 
   6   6  11       66.66       75.32      3.81 o 
   7   6  11        9.03        3.53      2.57 o 
   1   7  11       85.94       85.24      3.48 o 
   2   7  11        0.39        0.74      1.34 o 
   3   7  11        0.01        0.50      1.44 o 
   4   7  11        9.97        6.41      1.74 o 
   5   7  11       53.46       64.11      6.03 o 
   0   0  12    18922.49    19943.77     84.96 o 
   1   0  12     9589.80    10234.16     51.12 o 
   2   0  12      726.07      706.28      7.05 o 
   3   0  12     6510.78     6834.77     51.47 o 
   4   0  12     1204.29     1201.96     12.09 o 
   5   0  12      178.34      200.17      4.81 o 
   6   0  12       28.54       20.78      1.84 o 
   7   0  12      269.84      267.81      6.88 o 
   8   0  12     1084.12     1121.37     21.24 o 
   9   0  12     1340.47     1408.08     17.52 o 
  10   0  12      159.23      153.97      6.14 o 
  11   0  12       62.58       45.77      3.67 o 
  12   0  12      734.76      782.83     23.08 o 
   1   1  12      114.23       86.63      1.54 o 
   2   1  12     2044.65     2146.87      7.72 o 
   3   1  12      271.80      298.70      3.05 o 
   4   1  12      144.41      160.58      2.17 o 
   5   1  12      277.77      258.60      3.13 o 
   6   1  12      863.12      841.38      6.24 o 
   7   1  12      948.23      999.88      9.44 o 
   8   1  12       15.55       17.79      1.38 o 
   9   1  12        6.81        5.10      1.09 o 
  10   1  12      198.76      217.14      5.56 o 
  11   1  12      142.74      132.92      4.66 o 
  12   1  12      115.38      120.06      6.27 o 
   0   2  12     2001.51     2231.69     19.71 o 
   1   2  12      288.61      270.33      3.19 o 
   2   2  12       79.43       91.17      1.69 o 
   3   2  12      263.79      267.09      3.54 o 
   4   2  12      202.62      228.92      3.41 o 
   5   2  12      138.69      165.73      2.52 o 
   6   2  12        3.65        2.18      0.43 o 
   7   2  12      236.50      248.13      4.00 o 
   8   2  12      105.93      108.09      3.49 o 
   9   2  12     1016.46     1012.50     12.27 o 
  10   2  12       55.40       47.23      2.84 o 
  11   2  12      116.83      121.62      4.86 o 
  12   2  12       55.56       42.45      4.30 o 
   1   3  12       95.64       78.25      1.65 o 
   2   3  12     1728.75     1638.36      9.39 o 
   3   3  12      842.06      831.81      7.69 o 
   4   3  12      435.70      445.80      5.49 o 
   5   3  12      103.06       98.94      5.41 o 
   6   3  12      195.39      193.50      4.23 o 
   7   3  12      409.96      422.03      8.12 o 
   8   3  12        6.46        7.99      1.29 o 
   9   3  12       60.75       58.88      3.04 o 
  10   3  12       46.54       48.93      3.50 o 
  11   3  12        0.00        2.68      2.44 o 
   0   4  12     1632.46     1610.73     18.92 o 
   1   4  12      872.83      841.93      5.26 o 
   2   4  12       53.76       55.96      1.93 o 
   3   4  12       51.12       65.01      1.56 o 
   4   4  12      555.47      558.47      5.99 o 
   5   4  12       66.10       73.35      2.66 o 
   6   4  12        2.32        2.45      0.78 o 
   7   4  12      106.68      116.20      3.77 o 
   8   4  12        0.16        1.38      1.30 o 
   9   4  12       23.60       20.81      2.24 o 
  10   4  12       39.42       44.99     12.26 o 
  11   4  12       10.61       -1.03     18.36 o 
   1   5  12      378.54      363.89      5.36 o 
   2   5  12      480.24      462.31      6.00 o 
   3   5  12       48.68       49.19      2.27 o 
   4   5  12        9.89       10.81      1.50 o 
   5   5  12       45.98       45.56      2.89 o 
   6   5  12      262.41      277.16      6.97 o 
   7   5  12        0.35        1.13      1.31 o 
   8   5  12       15.42       13.94      3.39 o 
   0   6  12      403.90      438.11      8.19 o 
   1   6  12        0.73        1.97      0.89 o 
   2   6  12       12.66       13.08      1.28 o 
   3   6  12       16.72       15.42      1.56 o 
   4   6  12       75.39       71.22      3.57 o 
   5   6  12        8.02        6.38      1.45 o 
   6   6  12       12.82       11.27      2.77 o 
   7   6  12        2.46        6.38      4.12 o 
   1   7  12      384.44      394.23      8.06 o 
   2   7  12      656.99      699.22     10.65 o 
   3   7  12        6.62        7.42      1.84 o 
   4   7  12        2.53        2.56      2.28 o 
   5   7  12       32.83       39.56      5.74 o 
   1   1  13      895.77      918.81      5.31 o 
   2   1  13     4737.79     5040.13     20.15 o 
   3   1  13     1560.92     1552.89     13.33 o 
   4   1  13      745.13      742.08      8.29 o 
   5   1  13      630.45      663.96      6.05 o 
   6   1  13      744.57      714.48      6.55 o 
   7   1  13      305.45      284.71      5.16 o 
   8   1  13        4.71        3.80      0.92 o 
   9   1  13      371.94      346.75      6.32 o 
  10   1  13      540.86      520.00      8.76 o 
  11   1  13        1.41        4.46      1.70 o 
  12   1  13       17.83        8.82      1.93 o 
   0   2  13       18.56       18.54      1.36 o 
   1   2  13      336.06      338.52      3.94 o 
   2   2  13      956.55     1022.46      9.02 o 
   3   2  13      709.99      687.98      6.60 o 
   4   2  13      896.33      844.95      7.74 o 
   5   2  13       40.71       37.00      1.26 o 
   6   2  13      308.77      307.22      5.27 o 
   7   2  13      266.87      283.22      4.32 o 
   8   2  13     1215.76     1314.40     13.50 o 
   9   2  13        8.14        8.41      1.31 o 
  10   2  13        3.46        0.49      1.04 o 
  11   2  13       11.50       10.81      2.00 o 
  12   2  13        0.40       -1.78      3.82 o 
   1   3  13        8.66       11.31      0.79 o 
   2   3  13      498.77      450.16      3.95 o 
   3   3  13      366.90      362.83      4.04 o 
   4   3  13       48.28       44.86      1.51 o 
   5   3  13      228.31      250.79      4.02 o 
   6   3  13      615.28      687.76      8.21 o 
   7   3  13      200.07      218.70      5.42 o 
   8   3  13       17.79       14.72      1.64 o 
   9   3  13       58.01       60.66      3.10 o 
  10   3  13        6.20       11.93      2.05 o 
  11   3  13       32.50       28.37      7.64 o 
   0   4  13       13.94       11.15      1.30 o 
   1   4  13      250.85      254.89      3.60 o 
   2   4  13      227.92      232.67      4.76 o 
   3   4  13      601.43      613.90      5.67 o 
   4   4  13       76.81       83.06      2.33 o 
   5   4  13       79.02       73.26      2.74 o 
   6   4  13       31.43       38.02      2.18 o 
   7   4  13       36.62       30.22      1.93 o 
   8   4  13      112.15      119.45      3.87 o 
   9   4  13       15.06       14.51      2.61 o 
  10   4  13       55.01       55.10      9.68 o 
   1   5  13       49.90       50.54      2.08 o 
   2   5  13      294.09      281.04      4.76 o 
   3   5  13      476.03      462.76      6.89 o 
   4   5  13      401.00      414.83      7.94 o 
   5   5  13      264.93      270.14      6.10 o 
   6   5  13      262.94      249.93      6.42 o 
   7   5  13       47.59       44.57      3.40 o 
   8   5  13       10.51       10.02      3.90 o 
   0   6  13      336.27      356.91      8.20 o 
   1   6  13        4.50        2.83      0.95 o 
   2   6  13       63.33       60.74      2.68 o 
   3   6  13       39.26       32.66      2.33 o 
   4   6  13      321.07      308.71      7.34 o 
   5   6  13        0.18       -0.78      1.36 o 
   6   6  13        2.85        0.83      2.80 o 
   7   6  13        2.36       -1.24      2.36 o 
   1   7  13        8.62        4.83      1.32 o 
   2   7  13       13.45       11.51      1.73 o 
   3   7  13        0.58        0.59      1.52 o 
   4   7  13        5.41        0.73      3.38 o 
   5   7  13       39.26       41.93      8.77 o 
   0   0  14     7592.60     8073.85     82.15 o 
   1   0  14      621.51      584.44      6.50 o 
   2   0  14       26.64       45.88      1.73 o 
   3   0  14       53.96       48.47      2.21 o 
   4   0  14      836.69      896.96     10.23 o 
   5   0  14     1693.31     1701.59     14.66 o 
   6   0  14      213.69      196.58      5.27 o 
   7   0  14     3210.08     3288.24     24.94 o 
   8   0  14        1.24        3.04      1.43 o 
   9   0  14     2006.97     2097.39     22.04 o 
  10   0  14       48.67       52.42      3.77 o 
  11   0  14      158.14      167.83      7.94 o 
  12   0  14      221.04      198.72     10.52 o 
   1   1  14        8.17       13.77      0.74 o 
   2   1  14       83.79       70.44      1.86 o 
   3   1  14     1876.63     2005.67     10.52 o 
   4   1  14      228.61      244.47      3.30 o 
   5   1  14      198.85      193.20      2.56 o 
   6   1  14      516.59      525.45      6.40 o 
   7   1  14     1870.11     1897.81     12.63 o 
   8   1  14        0.36       -0.02      0.86 o 
   9   1  14      508.62      507.84      7.70 o 
  10   1  14        0.02        1.30      1.02 o 
  11   1  14      100.81      101.84      4.20 o 
  12   1  14       46.71       45.48      4.00 o 
   0   2  14      379.20      433.97      9.55 o 
   1   2  14       45.45       51.13      1.70 o 
   2   2  14       11.30        7.29      0.57 o 
   3   2  14     1098.03     1145.92      6.64 o 
   4   2  14       41.29       45.21      1.35 o 
   5   2  14       98.60       90.01      5.33 o 
   6   2  14       22.53       19.79      1.18 o 
   7   2  14       78.50       97.83      3.17 o 
   8   2  14       99.28       80.43      3.30 o 
   9   2  14      565.70      577.06      9.56 o 
  10   2  14        2.87        2.83      1.13 o 
  11   2  14        3.08        4.93      2.05 o 
   1   3  14      736.52      741.17      6.63 o 
   2   3  14      165.44      164.58      2.57 o 
   3   3  14       72.61       55.99      2.52 o 
   4   3  14      122.89      117.10      2.09 o 
   5   3  14     2960.34     3097.48     26.20 o 
   6   3  14      286.62      268.74      5.07 o 
   7   3  14      117.74       97.75      3.39 o 
   8   3  14       24.79       24.12      1.83 o 
   9   3  14      227.09      217.42      5.85 o 
  10   3  14        6.61        5.40      2.07 o 
  11   3  14        0.48        5.06      4.11 o 
   0   4  14      295.70      305.77      6.29 o 
   1   4  14       89.85       83.40      2.14 o 
   2   4  14        0.96        0.75      0.57 o 
   3   4  14      907.26      909.16      8.87 o 
   4   4  14      660.90      673.06      7.63 o 
   5   4  14      294.21      288.02      6.44 o 
   6   4  14       16.40       12.84      1.68 o 
   7   4  14      278.55      300.77      7.30 o 
   8   4  14      404.49      412.19      8.78 o 
   1   5  14      172.73      182.35      3.93 o 
   2   5  14      245.21      243.05      4.50 o 
   3   5  14       21.37       17.65      1.59 o 
   4   5  14      233.95      234.24      6.06 o 
   5   5  14       97.30       95.44      3.72 o 
   6   5  14        0.31       -0.11      1.14 o 
   7   5  14       80.79       68.19      4.49 o 
   8   5  14      128.38      116.65     13.51 o 
   0   6  14       72.66       78.18      4.03 o 
   1   6  14      295.35      303.68      5.48 o 
   2   6  14        2.43        2.42      0.95 o 
   3   6  14        6.82        5.98      1.22 o 
   4   6  14        3.14        2.14      2.32 o 
   5   6  14        4.13        1.97      1.68 o 
   6   6  14        5.80        3.72      3.58 o 
   7   6  14      107.83       99.69     12.94 o 
   1   7  14        5.25        3.47      1.20 o 
   2   7  14       35.89       43.15      3.16 o 
   3   7  14       13.04       13.70      2.94 o 
   4   7  14       10.02        3.79      2.49 o 
   1   1  15      981.71      859.41      5.51 o 
   2   1  15      297.16      323.62      3.72 o 
   3   1  15     1869.84     1880.87     10.87 o 
   4   1  15      118.13      109.79      2.00 o 
   5   1  15       99.90       93.74      1.76 o 
   6   1  15      661.03      654.95      6.60 o 
   7   1  15      139.02      146.17      3.26 o 
   8   1  15       61.51       56.77      2.40 o 
   9   1  15      291.35      283.67      5.89 o 
  10   1  15       12.91        8.54      1.61 o 
  11   1  15       16.74        7.16      1.40 o 
  12   1  15        1.47        1.62      2.40 o 
   0   2  15       62.07       60.62      4.26 o 
   1   2  15     3275.27     3187.01     15.96 o 
   2   2  15       18.34        8.69      1.99 o 
   3   2  15     3190.59     3278.56     18.69 o 
   4   2  15      691.95      672.80      5.37 o 
   5   2  15     2011.82     2067.48     15.86 o 
   6   2  15      115.62      109.42      2.87 o 
   7   2  15     1407.87     1387.36     11.53 o 
   8   2  15      324.23      310.98      6.39 o 
   9   2  15        2.54        3.05      1.11 o 
  10   2  15        3.26        2.16      1.48 o 
  11   2  15      164.02      155.36      9.21 o 
   1   3  15      521.63      517.15      5.28 o 
   2   3  15       14.37       12.68      0.84 o 
   3   3  15      307.35      303.71      4.50 o 
   4   3  15      257.23      272.21      3.71 o 
   5   3  15      129.70      122.41      2.92 o 
   6   3  15      243.54      250.50      5.09 o 
   7   3  15       23.92       24.62      1.92 o 
   8   3  15       40.85       44.23      2.54 o 
   9   3  15       96.59      120.70      4.45 o 
  10   3  15        2.85        2.41      3.22 o 
   0   4  15       91.40       82.15      3.57 o 
   1   4  15       50.63       51.11      2.08 o 
   2   4  15      200.19      198.91      3.84 o 
   3   4  15      156.17      155.43      3.77 o 
   4   4  15       59.49       55.16      2.37 o 
   5   4  15      361.14      342.77      6.66 o 
   6   4  15       14.83       14.91      1.60 o 
   7   4  15      417.09      377.10      7.86 o 
   8   4  15       18.57       23.10      2.19 o 
   1   5  15       66.14       57.13      2.36 o 
   2   5  15      183.69      180.71      4.16 o 
   3   5  15      775.21      809.66     10.18 o 
   4   5  15        1.31        2.81      1.04 o 
   5   5  15        2.39        3.75      1.10 o 
   6   5  15       26.35       23.34      2.03 o 
   7   5  15        4.30        1.94      2.67 o 
   8   5  15        0.00        0.13      2.81 o 
   0   6  15       26.30       20.66      2.30 o 
   1   6  15        2.27        1.49      0.89 o 
   2   6  15      253.37      245.09      5.51 o 
   3   6  15       18.59       21.24      1.89 o 
   4   6  15       37.66       29.63      2.88 o 
   5   6  15       72.57       88.70      6.77 o 
   6   6  15       13.29       19.94      3.96 o 
   7   6  15       89.23      107.18      9.36 o 
   1   7  15       39.44       31.96      3.22 o 
   2   7  15        0.97        3.60      2.08 o 
   3   7  15       48.27       40.50      7.71 o 
   4   7  15       18.45       12.83      3.08 o 
   0   0  16     2436.05     2444.09     30.00 o 
   1   0  16      840.98      813.75      9.03 o 
   2   0  16       93.98       71.60      2.48 o 
   3   0  16      123.57      109.30      3.12 o 
   4   0  16     1774.76     1803.42     13.95 o 
   5   0  16      142.74      128.04      4.28 o 
   6   0  16       84.87       74.36      3.41 o 
   7   0  16      123.95      135.27      4.76 o 
   8   0  16        0.75        4.00      1.15 o 
   9   0  16     1504.96     1447.74     17.05 o 
  10   0  16        7.70        3.19      1.37 o 
  11   0  16       51.98       46.81      5.24 o 
   1   1  16      962.16      995.44      6.36 o 
   2   1  16      195.16      170.14      2.66 o 
   3   1  16       11.33       16.91      0.99 o 
   4   1  16      127.22      129.60      2.21 o 
   5   1  16     3065.91     3190.19     13.36 o 
   6   1  16       24.42       22.47      1.34 o 
   7   1  16       21.78       22.06      1.42 o 
   8   1  16       16.85       16.99      1.36 o 
   9   1  16        5.75        2.37      1.30 o 
  10   1  16       63.11       79.03      3.60 o 
  11   1  16        0.01        2.18      1.82 o 
   0   2  16       11.41       11.10      1.45 o 
   1   2  16      102.65       98.82      2.81 o 
   2   2  16        3.26        2.36      0.67 o 
   3   2  16      400.30      399.70      4.41 o 
   4   2  16      417.05      399.13      4.94 o 
   5   2  16      104.08       94.47      2.25 o 
   6   2  16      152.11      153.76      3.77 o 
   7   2  16      363.61      349.20      6.20 o 
   8   2  16      408.97      420.62      7.20 o 
   9   2  16      152.95      165.09      5.27 o 
  10   2  16       18.97       22.27      2.47 o 
  11   2  16        3.67        7.48      4.15 o 
   1   3  16      857.80      813.46      7.11 o 
   2   3  16      939.31      970.43      9.01 o 
   3   3  16     1419.97     1479.17     11.92 o 
   4   3  16      943.24      933.00      9.15 o 
   5   3  16     2363.86     2469.37     28.62 o 
   6   3  16       54.68       59.42      2.83 o 
   7   3  16      962.10      958.68     14.73 o 
   8   3  16      361.49      362.72      7.26 o 
   9   3  16      370.30      350.49      8.64 o 
   0   4  16      793.31      783.02     13.31 o 
   1   4  16      867.99      911.16      8.74 o 
   2   4  16        0.02        0.22      0.68 o 
   3   4  16       77.19       81.26      2.79 o 
   4   4  16       40.63       42.06      2.09 o 
   5   4  16      109.78      106.54      3.84 o 
   6   4  16       26.24       29.15      2.31 o 
   7   4  16      415.94      452.69      8.78 o 
   8   4  16        7.49       10.16      2.44 o 
   1   5  16       66.33       67.18      2.61 o 
   2   5  16       50.63       54.74      2.35 o 
   3   5  16       36.67       36.60      2.35 o 
   4   5  16       80.90       77.63      3.46 o 
   5   5  16      119.12      131.92      4.54 o 
   6   5  16       31.81       35.21      2.89 o 
   7   5  16       57.17       71.72     10.51 o 
   8   5  16       56.47       59.68      9.81 o 
   0   6  16       11.55        8.45      1.84 o 
   1   6  16       74.72       69.90      2.87 o 
   2   6  16       11.54        9.99      1.54 o 
   3   6  16       17.54       16.44      2.00 o 
   4   6  16      161.09      170.30      8.36 o 
   5   6  16        8.05        7.52      1.73 o 
   6   6  16        4.86        0.99      2.68 o 
   1   7  16        3.43        5.61      1.73 o 
   2   7  16      158.43      151.62      9.15 o 
   1   1  17       66.30       67.82      1.62 o 
   2   1  17     1319.86     1261.06      8.25 o 
   3   1  17      296.69      300.90      4.32 o 
   4   1  17      878.27      860.31      6.61 o 
   5   1  17       39.10       44.51      1.62 o 
   6   1  17     4230.15     4353.91     27.51 o 
   7   1  17        8.75        9.59      0.99 o 
   8   1  17        4.41        5.96      1.05 o 
   9   1  17       61.00       59.11      2.88 o 
  10   1  17      197.58      186.80      5.24 o 
  11   1  17        3.46        2.70      1.76 o 
   0   2  17     1485.54     1500.42     18.39 o 
   1   2  17      361.66      338.00      4.04 o 
   2   2  17      113.69      107.07      2.78 o 
   3   2  17      175.39      186.42      3.25 o 
   4   2  17      367.16      350.89      4.48 o 
   5   2  17     1678.79     1673.65     12.47 o 
   6   2  17       48.30       45.25      2.25 o 
   7   2  17     1664.84     1726.35     16.67 o 
   8   2  17       36.87       56.08      3.19 o 
   9   2  17      305.26      281.02      7.23 o 
  10   2  17      122.72      111.77      5.92 o 
  11   2  17        3.98       -6.51      6.51 o 
   1   3  17        7.35        4.61      0.63 o 
   2   3  17       78.45       73.18      2.90 o 
   3   3  17       65.06       54.40      2.24 o 
   4   3  17      314.78      330.83      5.43 o 
   5   3  17      285.11      271.55      5.22 o 
   6   3  17      118.78      126.93      4.42 o 
   7   3  17        0.08       -0.16      1.11 o 
   8   3  17       16.89       17.75      1.90 o 
   9   3  17        0.08        3.08      1.70 o 
   0   4  17        4.83        8.07      1.40 o 
   1   4  17      140.88      134.96      3.48 o 
   2   4  17      117.81      120.62      3.38 o 
   3   4  17      127.20      121.96      3.50 o 
   4   4  17        3.11        7.12      1.36 o 
   5   4  17      131.73      125.48      4.26 o 
   6   4  17       14.98       15.99      1.83 o 
   7   4  17      158.01      134.67      4.94 o 
   8   4  17        4.60        3.20      2.71 o 
   1   5  17       10.21       10.34      1.19 o 
   2   5  17      442.21      431.45      7.08 o 
   3   5  17        7.78        5.96      1.11 o 
   4   5  17       81.32       80.16      3.58 o 
   5   5  17      124.38      126.25      4.50 o 
   6   5  17      695.77      715.37     18.81 o 
   7   5  17      101.43      116.39     13.73 o 
   0   6  17      364.79      356.23     11.93 o 
   1   6  17        1.56        3.83      1.26 o 
   2   6  17       10.82       12.52      1.74 o 
   3   6  17       68.33       68.52      4.81 o 
   4   6  17       80.87       79.13      6.55 o 
   5   6  17       22.93       29.77      6.88 o 
   1   7  17       59.80       56.47      7.90 o 
   0   0  18      586.48      588.17     12.39 o 
   1   0  18      912.48      852.05     11.48 o 
   2   0  18      946.78      988.76      9.91 o 
   3   0  18      875.99      910.39      8.85 o 
   4   0  18     6924.17     7017.20     48.44 o 
   5   0  18      697.75      706.18     10.47 o 
   6   0  18      343.01      364.08      7.76 o 
   7   0  18      792.17      808.96     12.00 o 
   8   0  18     4072.84     4137.93     28.35 o 
   9   0  18       26.87       34.11      3.15 o 
  10   0  18        7.92       17.53      2.90 o 
  11   0  18       38.83       36.69      4.69 o 
   1   1  18        8.37       10.55      0.66 o 
   2   1  18     1230.73     1273.65      9.81 o 
   3   1  18      616.99      653.82      6.18 o 
   4   1  18      220.23      207.43      3.50 o 
   5   1  18        0.02        1.01      0.81 o 
   6   1  18       15.57       14.49      1.12 o 
   7   1  18        6.38        4.20      0.81 o 
   8   1  18      221.58      219.85      4.94 o 
   9   1  18       47.02       44.66      2.70 o 
  10   1  18        2.40        4.89      1.48 o 
  11   1  18        6.34        6.83      2.08 o 
   0   2  18      239.21      251.13      7.77 o 
   1   2  18       88.74       85.16      2.11 o 
   2   2  18        9.34       13.94      1.07 o 
   3   2  18        1.20       -0.76      0.76 o 
   4   2  18      438.78      414.66      6.02 o 
   5   2  18      106.81      103.97      3.65 o 
   6   2  18       30.97       36.78      2.27 o 
   7   2  18        7.85        6.12      1.35 o 
   8   2  18       86.74       79.19      3.73 o 
   9   2  18      227.36      208.01      6.77 o 
  10   2  18       13.53       16.91      2.78 o 
   1   3  18      261.70      262.12      4.49 o 
   2   3  18      507.25      478.92      7.09 o 
   3   3  18       36.29       33.51      1.80 o 
   4   3  18        9.78       10.31      1.01 o 
   5   3  18       34.15       33.99      2.13 o 
   6   3  18        5.84        8.43      1.38 o 
   7   3  18       95.70       92.27      3.99 o 
   8   3  18      150.65      137.22      4.91 o 
   9   3  18       10.20       17.09      2.89 o 
   0   4  18      589.10      592.10      9.88 o 
   1   4  18      146.88      154.44      4.08 o 
   2   4  18       91.74      104.87      3.50 o 
   3   4  18      189.14      188.05      4.42 o 
   4   4  18     1308.99     1353.54     12.71 o 
   5   4  18       26.94       26.92      2.23 o 
   6   4  18        2.51        2.85      1.18 o 
   7   4  18       72.90       78.40      5.56 o 
   8   4  18      523.25      531.66     25.60 o 
   1   5  18        5.94        4.80      0.99 o 
   2   5  18      261.66      257.63      5.94 o 
   3   5  18       43.32       41.27      2.73 o 
   4   5  18        1.74       -0.15      1.20 o 
   5   5  18       89.86       80.89      5.13 o 
   6   5  18       21.36       24.93      4.65 o 
   0   6  18       53.27       42.00      4.92 o 
   1   6  18       36.03       43.38      3.54 o 
   2   6  18        6.04        4.91      2.36 o 
   3   6  18       64.17       58.46      5.01 o 
   4   6  18       78.77       83.83     12.93 o 
   5   6  18        9.27       10.37      4.34 o 
   1   1  19      129.13      125.78      2.72 o 
   2   1  19     1768.55     1787.93     13.03 o 
   3   1  19        4.38        3.90      0.79 o 
   4   1  19      153.98      171.70      3.89 o 
   5   1  19      364.58      344.31      5.05 o 
   6   1  19      935.27      952.36      9.88 o 
   7   1  19        7.47        7.63      1.14 o 
   8   1  19       29.49       29.31      2.10 o 
   9   1  19       13.21       13.41      1.73 o 
  10   1  19      149.91      127.05      8.58 o 
   0   2  19     1540.72     1582.95     20.24 o 
   1   2  19      182.70      187.88      4.59 o 
   2   2  19      684.35      701.02      8.31 o 
   3   2  19      731.88      816.45      8.62 o 
   4   2  19       24.29       18.33      1.38 o 
   5   2  19      107.45       90.89      3.51 o 
   6   2  19       22.93       18.62      1.74 o 
   7   2  19       35.40       43.55      2.84 o 
   8   2  19       11.64       12.99      1.67 o 
   9   2  19      423.06      401.12     10.07 o 
  10   2  19      288.29      270.90     11.90 o 
   1   3  19        0.69        2.05      0.89 o 
   2   3  19      176.70      185.33      4.58 o 
   3   3  19      616.30      644.70      8.46 o 
   4   3  19        1.32        2.18      0.84 o 
   5   3  19      117.51      105.86      3.80 o 
   6   3  19       17.73       18.32      1.79 o 
   7   3  19       35.29       40.02      2.63 o 
   8   3  19        1.12        3.65      1.71 o 
   9   3  19       63.36       62.99      6.80 o 
   0   4  19      208.11      215.55      7.62 o 
   1   4  19      491.55      484.04      7.36 o 
   2   4  19       16.44       11.53      1.25 o 
   3   4  19      356.91      348.97      6.25 o 
   4   4  19        2.80        2.02      1.15 o 
   5   4  19       81.65       78.24      3.75 o 
   6   4  19        0.43        1.98      1.27 o 
   7   4  19       26.72       30.00      4.93 o 
   8   4  19       36.59       31.01      6.95 o 
   1   5  19      260.00      255.10      5.94 o 
   2   5  19      462.10      482.34      8.70 o 
   3   5  19        4.55        4.27      1.37 o 
   4   5  19      100.27      108.26      5.12 o 
   5   5  19       74.28       63.07      7.27 o 
   6   5  19      143.05      131.17     13.21 o 
   0   6  19       76.53       85.67      7.17 o 
   1   6  19      148.26      144.30      8.15 o 
   2   6  19        0.15       -0.52      1.89 o 
   3   6  19      154.55      151.42     16.77 o 
   0   0  20      368.83      296.41     16.68 o 
   1   0  20     2080.47     2117.50     21.71 o 
   2   0  20      258.74      244.39      5.92 o 
   3   0  20      114.86      109.58      4.11 o 
   4   0  20      636.36      608.01      9.22 o 
   5   0  20      195.88      198.15      5.40 o 
   6   0  20        0.05       -0.09      0.88 o 
   7   0  20       11.29       14.04      1.77 o 
   8   0  20      349.65      354.59      8.72 o 
   9   0  20       17.14       33.36      4.50 o 
   1   1  20     2063.47     2106.11     16.92 o 
   2   1  20      195.47      190.25      4.64 o 
   3   1  20      366.21      359.72      5.51 o 
   4   1  20      530.07      554.19      7.69 o 
   5   1  20      947.71      955.93     10.29 o 
   6   1  20       42.76       36.97      2.42 o 
   7   1  20      148.41      145.47      4.29 o 
   8   1  20        2.77        3.25      1.31 o 
   9   1  20      156.14      156.07      5.84 o 
  10   1  20      101.19      102.72      7.49 o 
   0   2  20      253.59      229.48      7.94 o 
   1   2  20      494.52      531.46      7.99 o 
   2   2  20      173.93      177.70      4.21 o 
   3   2  20       15.87        9.87      1.40 o 
   4   2  20        5.95        5.17      0.97 o 
   5   2  20       50.55       53.49      2.81 o 
   6   2  20        2.09        4.53      1.20 o 
   7   2  20      477.43      493.50      9.46 o 
   8   2  20      101.38       99.20      4.67 o 
   9   2  20       24.24       19.88      2.70 o 
   1   3  20      993.90      968.42     14.59 o 
   2   3  20      213.46      213.44      5.04 o 
   3   3  20      100.44       89.47      3.27 o 
   4   3  20       11.00        7.72      1.25 o 
   5   3  20       88.59       92.34      3.90 o 
   6   3  20       41.43       37.22      2.60 o 
   7   3  20       81.12       80.29      4.58 o 
   8   3  20        4.93        8.78      2.47 o 
   9   3  20       30.34       29.33      4.80 o 
   0   4  20       72.45       80.45      4.89 o 
   1   4  20       84.48       88.13      3.41 o 
   2   4  20        5.53        4.09      1.09 o 
   3   4  20      101.44      108.03      3.82 o 
   4   4  20        7.51        9.36      1.49 o 
   5   4  20       71.01       78.15      3.81 o 
   6   4  20        9.77        7.79      2.30 o 
   7   4  20        0.18       -4.86      4.86 o 
   8   4  20       65.09       78.84     11.07 o 
   1   5  20        5.01        2.96      1.24 o 
   2   5  20       16.80        9.72      1.56 o 
   3   5  20       13.28       13.30      1.63 o 
   4   5  20       73.96       66.74      7.46 o 
   5   5  20       46.26       70.21     10.35 o 
   6   5  20       49.91       47.50      9.00 o 
   0   6  20       30.03       23.84      4.15 o 
   1   6  20       58.92       55.90      7.48 o 
   2   6  20       43.39       33.25      5.55 o 
   3   6  20       17.10       12.76      7.23 o 
   1   1  21      512.74      504.58      7.81 o 
   2   1  21       16.80       21.06      1.52 o 
   3   1  21      277.87      270.70      5.44 o 
   4   1  21      259.29      242.51      5.24 o 
   5   1  21      235.82      223.85      5.11 o 
   6   1  21       53.78       61.67      2.84 o 
   7   1  21        7.63        6.72      1.18 o 
   8   1  21       97.77       97.38      4.51 o 
   9   1  21       22.31       19.36      2.74 o 
   0   2  21      337.77      264.76      7.79 o 
   1   2  21      703.36      653.61      8.59 o 
   2   2  21       15.83       16.92      1.53 o 
   3   2  21     1658.05     1659.91     13.04 o 
   4   2  21       44.84       41.44      2.51 o 
   5   2  21      111.28      117.23      4.17 o 
   6   2  21        1.55        0.76      1.24 o 
   7   2  21      350.13      346.47      8.08 o 
   8   2  21        7.89        7.76      1.76 o 
   9   2  21      164.72      183.66      7.75 o 
   1   3  21      455.69      469.98      7.91 o 
   2   3  21       15.59        9.77      1.17 o 
   3   3  21        0.08       -0.63      0.97 o 
   4   3  21        6.89       10.24      1.38 o 
   5   3  21      566.10      558.15      9.74 o 
   6   3  21      102.32      109.55      4.54 o 
   7   3  21        4.56        2.85      2.09 o 
   8   3  21       57.18       53.46      7.00 o 
   0   4  21      215.92      200.22      7.72 o 
   1   4  21       15.52        9.96      1.50 o 
   2   4  21       44.62       41.92      2.29 o 
   3   4  21       51.23       55.47      2.84 o 
   4   4  21       58.52       63.26      3.47 o 
   5   4  21        5.98        7.96      2.04 o 
   6   4  21       21.89       19.23      3.96 o 
   7   4  21       15.04       13.40      4.73 o 
   1   5  21      231.08      239.44      7.10 o 
   2   5  21      174.24      173.46      7.81 o 
   3   5  21       26.70       37.03      5.75 o 
   4   5  21       21.30       16.33      5.36 o 
   5   5  21       27.23       36.40      7.28 o 
   0   6  21       65.20       64.10     11.45 o 
   1   6  21       13.34       12.83      5.26 o 
   0   0  22     2523.40     2537.07     27.56 o 
   1   0  22       26.85       28.67      2.39 o 
   2   0  22       96.32       77.39      5.58 o 
   3   0  22       50.44       46.52      3.24 o 
   4   0  22     1363.84     1451.07     20.71 o 
   5   0  22      184.87      187.36      7.03 o 
   6   0  22      116.85      114.57      5.54 o 
   7   0  22       24.15       23.67      2.78 o 
   8   0  22      192.64      208.40     12.71 o 
   1   1  22       84.70       88.37      3.44 o 
   2   1  22       30.54       25.89      1.96 o 
   3   1  22       88.30       78.96      2.93 o 
   4   1  22      379.57      379.46      6.72 o 
   5   1  22       97.77       95.50      3.47 o 
   6   1  22      256.80      245.04      5.72 o 
   7   1  22        0.39        2.53      1.21 o 
   8   1  22        5.39        2.04      1.51 o 
   9   1  22        0.04       -0.40      3.02 o 
   0   2  22      295.64      303.51      9.79 o 
   1   2  22      250.82      227.51      5.01 o 
   2   2  22       72.16       68.84      2.90 o 
   3   2  22        1.35       -0.21      2.13 o 
   4   2  22        2.38        3.31      1.12 o 
   5   2  22      125.55      121.86      4.38 o 
   6   2  22        0.37        0.75      1.17 o 
   7   2  22        9.55        9.26      1.86 o 
   8   2  22       13.50        9.83      2.42 o 
   1   3  22      911.26      930.53     11.38 o 
   2   3  22      236.35      208.14      5.15 o 
   3   3  22       25.29       27.08      1.97 o 
   4   3  22       13.58        8.67      1.36 o 
   5   3  22      209.05      201.12      6.00 o 
   6   3  22      140.76      147.04      7.54 o 
   7   3  22        0.85       -1.53      1.91 o 
   8   3  22        4.47        9.51      4.63 o 
   0   4  22      130.06      115.68      5.60 o 
   1   4  22      670.68      729.96     10.64 o 
   2   4  22        3.15        5.17      1.11 o 
   3   4  22      208.59      231.59      6.56 o 
   4   4  22      234.17      254.58     10.20 o 
   5   4  22       53.91       61.50      5.96 o 
   6   4  22        3.12        1.44      3.00 o 
   1   5  22      117.41      113.16      6.40 o 
   2   5  22       76.57       78.16      6.90 o 
   3   5  22       63.83       50.61      9.70 o 
   1   1  23      147.14      133.86      3.98 o 
   2   1  23     1307.08     1296.79     13.09 o 
   3   1  23       48.39       40.86      2.20 o 
   4   1  23      249.64      244.44      5.30 o 
   5   1  23        0.03        1.83      1.03 o 
   6   1  23       59.00       58.81      3.58 o 
   7   1  23        1.78       -0.89      1.89 o 
   8   1  23      341.06      324.79     15.64 o 
   0   2  23       21.21       26.05      2.81 o 
   1   2  23       13.44        9.45      1.32 o 
   2   2  23        1.54        1.90      1.09 o 
   3   2  23        0.49        1.68      0.98 o 
   4   2  23      569.37      621.94      9.80 o 
   5   2  23        6.12        3.48      1.24 o 
   6   2  23       23.42       20.08      2.52 o 
   7   2  23        7.71        3.79      1.65 o 
   8   2  23       63.71       74.23      7.35 o 
   1   3  23      143.79      174.11      5.02 o 
   2   3  23      635.26      636.56      9.15 o 
   3   3  23       99.01       94.98      3.90 o 
   4   3  23        0.57       -0.94      1.09 o 
   5   3  23       23.90       26.39      4.29 o 
   6   3  23        7.08       12.07      2.87 o 
   7   3  23       39.53       38.98      5.89 o 
   0   4  23      177.22      154.27     12.29 o 
   1   4  23        1.31        2.02      1.33 o 
   2   4  23       33.08       25.23      2.64 o 
   3   4  23        3.80        7.88      2.15 o 
   4   4  23        1.40        0.16      2.71 o 
   5   4  23       11.46       13.61      5.82 o 
   1   5  23      146.57      142.72      7.34 o 
   2   5  23      341.37      342.57     25.26 o 
   0   0  24       28.29       44.45      7.19 o 
   1   0  24      370.81      325.45     10.17 o 
   2   0  24      385.06      371.05     10.97 o 
   3   0  24       12.23        7.82      1.94 o 
   4   0  24      168.24      164.32      7.51 o 
   5   0  24       81.53       79.89      4.90 o 
   6   0  24       10.25        4.81      2.49 o 
   7   0  24       68.47       54.17      7.11 o 
   8   0  24      230.95      278.05     20.80 o 
   1   1  24        5.10        5.67      1.09 o 
   2   1  24        1.82        5.34      3.41 o 
   3   1  24      349.84      354.63      7.29 o 
   4   1  24        3.11        2.25      1.23 o 
   5   1  24      201.27      182.04      5.88 o 
   6   1  24      195.04      209.71      8.83 o 
   7   1  24        2.16       -0.29      3.49 o 
   0   2  24      469.72      524.80     15.64 o 
   1   2  24      322.84      314.17     15.82 o 
   2   2  24       54.67       53.03      2.90 o 
   3   2  24       24.89       31.34      2.38 o 
   4   2  24       69.23       64.61      3.44 o 
   5   2  24       28.42       28.39      3.15 o 
   6   2  24       44.54       44.49      4.70 o 
   7   2  24        6.73        5.18      3.12 o 
   1   3  24      267.95      232.59      8.29 o 
   2   3  24      248.27      275.76      6.48 o 
   3   3  24      264.35      249.68      7.09 o 
   4   3  24      174.34      202.04     10.15 o 
   5   3  24       34.21       35.67      5.21 o 
   6   3  24      369.78      374.20     16.97 o 
   0   4  24      561.42      617.49     18.52 o 
   1   4  24       12.98       12.04      1.69 o 
   2   4  24       26.78       19.40      3.01 o 
   3   4  24        1.03        0.06      2.32 o 
   4   4  24      335.05      329.19     24.40 o 
   1   5  24        3.09        8.46      3.09 o 
   1   1  25       51.96       67.15      3.46 o 
   2   1  25       24.72       33.31      2.57 o 
   3   1  25        8.34        6.56      1.65 o 
   4   1  25        4.00        4.22      1.28 o 
   5   1  25      232.19      246.36      9.59 o 
   6   1  25       24.30       25.27      3.36 o 
   7   1  25       90.40       93.03     11.98 o 
   0   2  25       50.68       63.05      5.03 o 
   1   2  25      277.54      260.54      6.99 o 
   2   2  25        4.56        1.35      1.05 o 
   3   2  25       83.25       85.16      3.65 o 
   4   2  25      424.92      427.14     14.19 o 
   5   2  25      120.18      114.36     13.78 o 
   1   3  25        0.07        2.08      1.39 o 
   2   3  25       47.90       50.25      4.12 o 
   3   3  25        6.54        4.95      1.84 o 
   4   3  25       66.92       65.59     11.96 o 
   5   3  25      165.38      195.73     14.04 o 
   0   4  25      351.21      348.71     14.26 o 
   1   4  25       91.41       78.01      7.22 o 
   2   4  25       13.66        8.53      3.02 o 
   3   4  25       46.53       39.34      8.68 o 
   0   0  26      468.51      507.93     19.00 o 
   1   0  26      444.40      476.13     12.99 o 
   2   0  26       34.86       40.23      3.99 o 
   3   0  26      429.16      437.65     14.48 o 
   4   0  26       44.25       37.40      4.50 o 
   5   0  26       59.77       73.87     10.64 o 
   6   0  26       55.64       37.16      5.71 o 
   1   1  26      366.97      350.06      7.90 o 
   2   1  26      594.70      589.73     10.31 o 
   3   1  26       37.57       35.63      3.47 o 
   4   1  26       15.91       16.58      2.86 o 
   5   1  26      145.85      125.31      7.90 o 
   6   1  26       13.18        9.70      2.80 o 
   0   2  26      417.44      448.94     18.67 o 
   1   2  26      127.74      119.17      5.52 o 
   2   2  26       30.96       29.40      4.17 o 
   3   2  26       10.67        5.89      2.21 o 
   4   2  26      132.79      127.74     17.93 o 
   1   3  26      236.79      227.17     20.02 o 
   2   3  26       15.65       19.82      3.40 o 
   3   3  26      148.30      148.37      8.82 o 
   4   3  26       47.00       46.89      6.18 o 
   0   4  26       78.18       88.15     11.33 o 
   1   4  26        1.64        2.20      3.89 o 
   1   1  27      316.61      317.52      9.54 o 
   2   1  27      205.62      203.44      8.91 o 
   3   1  27       68.98       71.93      6.13 o 
   4   1  27        3.04       -1.13      4.70 o 
   5   1  27       41.97       42.50      5.79 o 
   1   2  27      303.91      320.93     15.21 o 
   2   2  27        7.67       12.58      5.64 o 
   3   2  27       46.43       33.13      6.82 o 
   4   2  27       58.19       79.89     10.97 o 
   1   3  27      109.75      128.89     14.94 o 
   2   3  27        8.36        2.17      3.54 o 
   3   3  27      105.16      116.30     13.94 o 
   0   0  28     1427.96     1413.18     45.54 o 
   1   0  28        0.62       -0.30      2.55 o 
   2   0  28        6.03       12.26      7.40 o 
   3   0  28      158.70      127.46     13.56 o 
   1   1  28       33.64       47.16     11.09 o 
   2   1  28      561.21      572.17     20.95 o 
   3   1  28       25.49       30.13      5.07 o 
   4   1  28       73.58       70.35     11.16 o 
   3   2  28        8.65       18.15      6.06 o 
   1   1  29        0.85        2.33      3.26 o 
   2   1  29      220.76      256.63     20.62 o 
                                                 
